# Supplementary material for: The empathy and stress mindset of healthcare workers: the chain mediating roles of self-disclosure and social support
Source: Front Psychiatry. 2024 Sep 12;15:1399167. doi: 10.3389/fpsyt.2024.1399167 (PMC11424417; doi:10.3389/fpsyt.2024.1399167)
Supplement: Supplementary file 1 [file DataSheet1.zip]

Archive with 3 entries (3 files):
- Data.XLSX
- Questionnaire_Chinese.DOCX
- Questionnaire_English.PDF
