# Supplementary material for: The empathy and stress mindset of healthcare workers: the chain mediating roles of self-disclosure and social support
Source: Front Psychiatry. 2024 Sep 12;15:1399167. doi: 10.3389/fpsyt.2024.1399167 (PMC11424417; doi:10.3389/fpsyt.2024.1399167)
Supplement: Supplementary file 1 [file DataSheet1.zip › Data.XLSX]

## Sheet: Sheet1
TIME	Department	EM1	EM2	EM3	EM4	EM5	EM6	EM7	EM8	EM9	EM10	EM11	EM12	EM13	EM14	EM15	EM16	EM17	EM18	EM19	EM20	EM21	EM22	SD1	SD2	SD3	SD4	SD5	SD6	SD7	SD8	SD9	SD10	SD11	SD12	SM1	SM2	SM3	SM4	SM5	SM6	SM7	SM8	SS1	SS2	SS3	SS4	SS5	SS6
1031	1	1	1	1	4	3	2	1	1	1	1	2	1	1	1	1	3	1	1	1	1	1	2	4	2	4	1	1	4	5	1	2	2	4	4	1	2	1	1	1	1	1	1	3	4	3	4	4	4
948	1	4	1	1	3	5	5	4	1	4	5	3	1	1	2	4	4	1	2	4	3	1	4	1	4	3	5	5	2	2	5	4	4	2	1	3	4	2	2	2	1	3	2	3	4	1	2	1	4
696	6	5	1	1	3	5	5	3	3	5	2	2	1	1	2	5	5	2	3	5	2	2	4	3	3	3	3	3	3	3	3	3	3	3	3	5	1	5	1	5	1	5	1	4	3	2	2	3	4
771	3	4	1	3	4	2	4	4	4	4	2	2	2	3	2	4	4	3	2	3	2	3	4	3	4	3	3	4	3	3	3	2	3	3	3	2	4	2	3	2	2	3	3	3	4	3	4	4	4
3410	6	1	1	1	4	1	4	5	1	1	1	1	1	1	1	4	4	1	2	1	1	4	2	5	1	5	1	1	5	5	1	1	1	5	1	1	4	1	2	1	1	1	1	3	4	1	3	4	4
1078	6	3	3	3	4	3	3	3	3	3	4	3	3	3	3	3	3	3	3	3	2	3	3	2	3	2	4	4	3	2	3	3	3	2	3	3	3	3	3	3	3	3	3	3	4	1	3	4	4
413	6	3	3	4	4	4	3	4	4	4	4	3	2	3	2	3	4	2	4	2	4	4	2	4	3	4	2	3	4	4	2	2	3	4	4	2	4	2	4	2	4	2	5	3	4	1	4	4	4
1048	6	5	1	1	3	5	3	3	3	4	5	1	1	3	1	3	5	1	3	4	1	1	3	3	1	4	3	3	3	3	3	3	3	3	3	3	3	1	4	1	4	1	3	4	4	1	4	4	3
455	6	4	1	2	4	3	4	3	4	4	4	4	2	4	3	4	3	3	3	4	4	3	4	2	2	3	3	4	3	3	4	4	3	3	3	3	4	4	3	3	2	2	3	2	4	1	3	3	4
487	1	4	2	1	4	4	4	2	2	1	5	2	3	3	1	1	4	2	2	2	2	1	2	3	4	3	3	3	3	3	3	4	4	3	3	3	2	3	3	3	3	3	3	2	4	2	2	4	4
706	6	4	3	2	3	4	5	2	4	4	5	3	1	1	2	5	4	2	2	4	3	2	2	2	4	2	4	4	3	3	4	3	4	2	2	2	5	1	5	1	5	1	5	3	4	2	4	4	1
782	2	4	4	4	4	3	4	4	2	3	2	4	4	3	2	5	5	2	2	2	2	4	5	2	4	1	5	4	2	2	4	4	4	2	2	4	3	4	2	4	1	4	3	2	4	1	2	1	4
793	1	4	3	3	4	3	2	3	3	3	4	3	3	4	2	2	3	2	3	3	4	3	3	4	3	3	3	3	3	3	3	2	2	4	3	4	3	3	3	4	3	3	3	3	4	1	3	4	4
1721	6	5	1	4	4	5	1	5	1	4	5	4	1	1	1	4	5	1	1	4	1	1	1	5	1	2	2	1	5	5	1	2	2	5	4	2	1	1	1	1	1	1	4	2	4	2	2	4	4
636	2	4	3	3	4	3	3	3	4	3	4	2	3	4	3	4	3	3	3	3	3	3	3	4	3	4	2	3	3	4	2	3	3	4	3	3	3	3	3	3	3	3	3	3	4	2	2	3	3
1086	2	5	3	4	5	3	3	5	5	3	5	2	5	5	3	3	4	4	4	2	5	4	5	2	4	3	4	4	2	1	5	4	5	1	1	1	4	4	4	3	4	4	3	1	4	3	4	2	2
1731	6	4	1	1	4	3	5	4	3	4	5	3	1	2	2	3	4	1	5	4	1	3	3	2	2	1	2	1	1	2	1	2	2	4	3	4	4	3	2	3	2	4	3	2	4	2	3	4	4
1622	6	5	1	2	3	4	4	4	1	4	3	2	1	2	2	4	4	1	2	4	1	3	3	3	4	3	4	3	3	3	4	3	3	2	2	4	4	2	3	2	2	2	3	4	4	4	3	1	4
338	6	4	1	1	1	3	4	3	4	3	4	1	3	1	1	3	4	3	1	3	3	3	3	3	3	3	3	3	3	3	3	3	3	3	3	3	3	3	3	3	3	3	3	2	4	1	4	3	4
797	1	4	1	3	4	4	4	4	2	3	4	2	1	3	1	4	4	1	5	3	4	1	4	3	3	3	3	3	3	4	2	2	2	4	2	4	4	4	3	3	2	2	3	3	4	3	3	4	4
1551	6	1	1	3	3	3	5	4	3	4	4	1	2	2	1	5	5	4	2	4	4	2	4	4	4	4	2	2	2	4	2	2	2	4	4	3	4	4	4	4	4	4	4	4	4	1	4	4	4
980	4	4	4	4	5	4	3	3	4	4	5	4	4	4	3	4	3	4	4	4	4	4	4	1	1	1	1	1	1	1	1	1	1	1	1	3	3	1	3	3	2	3	3	2	4	1	2	4	4
856	6	5	3	2	3	3	4	4	2	4	2	4	2	2	2	4	5	2	3	2	4	4	2	2	1	2	2	4	1	4	5	2	4	3	1	2	1	1	4	3	3	3	3	3	1	1	2	4	4
434	2	5	2	2	4	3	4	4	3	3	2	2	2	3	2	4	4	2	3	2	3	2	3	4	2	4	2	2	4	4	2	2	3	4	2	3	4	5	2	3	1	3	2	3	4	1	2	4	4
533	6	4	1	5	5	1	4	4	4	4	5	3	5	4	2	4	4	4	4	2	4	4	2	5	2	4	2	2	4	4	4	2	2	4	4	2	3	3	3	3	3	3	3	2	4	1	2	2	2
934	6	3	3	4	4	4	2	2	2	2	1	4	1	2	3	2	2	1	4	1	1	2	1	5	3	4	2	2	3	4	1	2	2	4	2	4	3	4	2	4	4	4	3	3	4	1	2	4	4
662	1	4	2	3	4	2	4	4	3	2	4	3	2	4	2	4	4	2	4	2	2	3	3	4	2	4	2	3	4	4	2	4	2	4	4	4	3	4	3	3	2	3	4	2	4	1	2	4	3
1179	6	2	2	2	2	2	2	2	2	2	4	4	2	2	2	3	4	2	2	2	2	1	2	4	2	4	2	2	3	4	2	2	2	4	4	1	4	1	4	1	3	1	4	3	4	1	3	4	4
1511	4	4	3	4	4	2	4	3	3	3	2	2	3	3	2	3	4	4	4	3	4	3	2	4	2	4	3	2	3	3	1	2	2	3	2	2	3	3	3	2	3	2	3	3	4	1	3	4	3
1992	6	3	3	1	2	5	3	3	2	2	4	4	1	1	3	4	3	1	1	2	1	1	2	2	2	2	3	2	2	4	3	3	3	3	2	1	5	1	5	1	4	2	4	4	4	3	3	4	3
1063	3	4	2	4	4	1	4	4	4	4	4	3	4	3	3	4	4	4	4	4	3	3	4	5	2	4	2	2	4	4	2	3	3	4	4	4	4	4	4	4	4	4	2	1	3	1	2	1	4
797	6	3	3	3	4	2	4	3	3	3	2	3	3	3	4	4	3	2	3	3	2	3	4	2	3	2	2	4	3	3	4	4	4	3	2	1	2	4	2	4	4	4	2	2	3	1	4	3	3
906	6	3	3	4	3	3	4	2	2	2	3	3	2	2	1	1	4	3	3	2	2	2	3	3	4	3	4	4	3	3	3	3	3	3	2	2	4	1	3	2	3	3	3	4	4	2	3	4	4
1426	3	4	1	2	4	4	4	4	4	4	4	4	1	2	1	1	4	2	4	4	1	1	4	4	4	1	1	4	1	1	1	4	4	1	1	4	3	3	3	3	3	3	3	1	4	2	2	4	4
850	6	4	4	4	4	4	4	4	4	5	2	2	2	4	1	3	1	3	3	4	4	2	3	4	3	3	3	3	3	3	3	2	3	4	3	2	4	3	3	3	3	3	4	4	4	3	4	4	4
758	2	4	2	3	4	4	3	4	3	2	3	3	2	2	2	4	4	2	3	2	2	2	3	2	4	2	4	4	2	3	3	3	3	4	3	2	4	2	3	3	3	2	3	2	4	1	4	4	4
583	3	4	2	3	3	3	3	3	4	4	3	2	3	3	3	3	3	4	2	2	2	3	3	3	2	4	2	2	4	4	2	2	2	4	3	4	3	3	2	4	2	4	2	3	4	3	4	4	4
425	6	3	3	3	4	4	4	3	2	4	3	3	3	3	2	4	4	2	4	4	4	3	4	4	4	3	3	4	3	3	3	4	4	3	4	3	2	4	3	2	3	3	3	4	4	1	3	4	4
702	3	5	1	1	2	1	4	4	4	1	4	1	1	2	1	4	4	1	2	2	1	3	2	4	2	4	2	2	4	3	2	2	2	3	4	1	4	1	4	1	4	2	3	3	4	2	2	4	4
1240	1	4	2	2	4	4	3	3	4	4	4	3	2	3	3	4	4	2	3	2	3	4	3	2	4	2	4	4	3	2	4	3	4	2	2	3	4	3	3	3	3	3	4	2	3	1	3	3	4
1428	6	4	1	3	1	4	4	4	2	4	4	2	2	1	4	4	4	2	2	4	2	3	4	2	4	2	4	2	3	3	4	4	3	3	2	5	4	2	2	2	4	2	2	3	4	3	4	4	4
450	4	3	1	1	5	2	4	4	5	4	3	1	3	5	2	3	4	4	4	4	4	3	4	5	1	5	1	1	5	5	1	1	1	5	2	3	3	3	3	3	3	3	3	2	2	2	2	3	3
502	3	4	4	2	4	2	4	4	4	3	4	3	4	2	2	4	4	3	2	2	3	3	3	4	2	4	2	2	4	4	2	2	2	4	4	4	4	3	4	2	4	2	4	2	4	3	3	3	4
1087	6	4	2	2	4	3	5	4	4	3	3	2	2	2	2	5	5	2	2	3	2	3	4	2	3	2	5	5	2	2	3	4	3	2	2	2	4	3	4	2	3	2	4	2	4	1	2	4	4
593	6	3	1	1	3	4	4	3	3	3	1	1	1	3	1	4	4	1	3	3	3	4	3	3	3	3	3	3	3	3	2	2	2	3	2	3	4	3	4	2	3	3	4	3	4	4	4	4	4
405	6	4	1	3	4	3	4	3	2	4	2	3	3	2	2	4	4	3	2	3	4	2	2	4	2	4	2	2	4	4	1	1	1	4	4	2	4	2	4	2	3	3	4	2	4	1	3	4	4
696	1	4	3	3	4	3	4	4	4	3	4	3	2	4	2	3	3	2	4	3	3	3	4	3	4	2	4	4	2	2	3	3	3	2	2	4	2	4	2	3	3	3	3	2	4	1	4	4	4
2842	6	4	2	2	4	2	4	4	4	4	4	3	2	4	2	3	4	1	2	3	4	3	3	4	3	4	2	2	2	3	3	2	2	3	1	4	4	2	4	2	4	2	4	2	4	1	2	4	4
1107	6	4	3	1	4	1	3	4	3	3	4	4	1	1	2	3	3	1	3	1	2	1	3	4	2	4	3	4	2	3	1	1	3	2	4	3	3	3	3	3	3	3	3	4	4	2	3	4	4
480	6	4	2	2	4	3	3	3	3	3	3	3	3	3	3	3	3	3	3	3	3	3	3	3	3	3	3	3	3	3	3	3	3	3	3	3	3	3	3	3	3	3	3	2	4	2	3	3	4
1533	6	5	1	3	3	4	5	5	3	4	4	3	3	1	2	5	5	4	2	4	5	1	5	2	2	3	3	4	2	3	4	2	4	3	3	3	5	1	4	1	3	2	4	1	1	2	2	1	3
495	1	4	2	1	5	4	5	4	5	4	5	1	1	5	2	3	2	1	3	1	3	2	3	3	3	4	3	2	3	4	2	3	1	3	3	1	3	4	3	5	1	4	1	4	4	2	2	4	4
695	6	5	1	4	3	5	5	4	1	5	1	1	2	3	1	5	5	5	3	3	5	2	5	1	5	1	5	5	1	1	5	5	5	1	1	1	5	1	5	1	5	1	5	3	4	4	4	4	4
741	2	4	3	1	5	2	4	3	4	4	3	2	2	3	2	4	4	1	2	3	3	2	4	4	2	3	3	4	2	3	5	4	4	3	4	2	4	4	3	2	2	3	3	3	4	2	3	3	3
1220	1	4	4	4	5	2	3	4	5	4	5	2	1	5	1	4	4	1	5	2	3	4	1	4	2	4	2	4	1	4	2	2	4	4	4	2	4	3	2	4	2	4	4	2	4	1	2	4	4
806	1	3	4	2	2	3	4	3	3	4	4	3	2	2	3	4	3	2	3	2	3	3	4	2	4	3	4	4	3	3	2	4	4	2	4	2	2	3	4	2	4	2	4	4	2	2	3	4	4
449	6	5	2	2	4	4	4	4	4	4	4	2	2	4	4	4	4	2	4	4	2	2	4	4	4	4	4	4	4	4	3	3	2	4	3	1	3	3	3	1	3	1	3	3	4	2	4	4	4
740	6	3	3	4	4	4	3	3	4	3	2	3	3	2	2	3	4	2	3	3	2	2	4	4	3	3	2	4	2	3	2	3	4	2	3	2	3	3	2	3	2	3	4	3	4	3	3	3	3
690	6	4	1	4	4	2	4	3	1	3	3	1	1	5	1	4	4	1	4	3	1	3	4	4	3	4	2	1	3	4	1	1	3	4	4	2	4	2	3	2	4	1	4	2	4	2	2	4	3
898	2	5	1	1	2	3	3	4	4	5	2	2	3	3	2	4	4	4	3	4	4	3	4	2	3	3	3	2	4	4	3	4	3	3	3	2	4	1	4	1	4	1	4	4	4	3	3	4	4
596	1	4	1	4	5	4	4	4	3	4	2	2	2	4	2	4	4	3	4	3	4	3	3	4	4	4	4	4	2	3	2	4	3	4	2	2	4	2	3	2	3	2	4	3	4	3	3	4	4
1095	2	4	2	2	3	4	4	4	3	4	2	4	1	2	2	4	4	1	2	2	2	1	1	2	3	3	4	4	2	4	4	2	3	2	2	2	4	4	4	2	4	2	2	2	4	3	4	4	4
637	6	2	4	3	4	2	2	3	3	2	3	4	4	4	4	2	3	3	4	2	3	4	2	3	3	3	3	3	4	4	2	4	3	3	3	3	2	4	2	3	4	3	2	3	4	3	4	4	4
1435	6	4	3	1	3	4	3	4	2	3	4	4	2	2	4	4	4	2	3	2	3	3	2	3	3	4	3	2	3	4	3	2	3	4	3	2	4	3	4	2	3	2	3	2	4	2	2	4	4
825	2	4	4	4	4	2	2	2	2	4	4	4	4	2	2	2	2	2	2	2	2	2	2	4	4	4	4	4	4	4	4	2	2	2	2	4	4	4	4	4	4	2	4	3	4	1	4	3	4
911	6	4	1	4	5	3	3	3	3	4	2	3	2	3	1	4	4	2	5	4	3	2	3	3	3	2	3	3	3	3	3	3	3	3	3	2	4	2	3	2	2	2	3	3	3	2	3	4	4
499	2	4	3	4	4	3	4	3	4	4	4	2	2	2	4	4	4	2	2	2	2	2	2	4	2	4	2	4	4	4	2	4	2	4	4	3	4	2	4	2	4	2	4	2	4	3	2	3	4
823	6	4	2	3	4	2	3	3	3	4	3	2	2	2	2	3	3	2	3	3	2	3	4	2	4	2	4	4	2	2	4	2	4	2	2	2	4	3	4	2	3	3	3	2	4	1	2	3	4
328	6	4	5	3	5	5	3	4	2	4	1	4	1	5	1	5	4	2	3	5	5	2	4	1	2	1	5	5	1	1	5	4	4	1	5	1	4	4	4	2	3	3	4	2	4	1	2	3	3
640	2	4	2	3	3	3	3	4	3	3	3	3	3	3	2	4	4	3	3	3	3	3	3	3	3	3	3	3	3	3	3	3	3	3	3	3	3	3	3	3	3	3	3	2	4	2	2	3	4
1279	1	4	3	2	3	4	4	3	3	4	2	3	2	3	3	4	4	2	2	4	2	3	4	2	4	2	4	4	4	1	4	4	3	2	3	4	3	4	4	2	2	2	3	3	4	1	3	4	4
477	2	5	2	1	4	4	4	5	3	4	1	1	1	3	1	4	5	3	3	3	4	1	3	5	2	5	1	1	5	5	1	1	1	1	4	4	3	4	4	4	4	3	3	2	4	2	3	4	4
835	6	4	2	2	2	4	3	3	2	4	2	3	1	1	2	4	3	2	2	3	2	2	3	5	2	3	3	2	4	4	2	3	2	4	4	2	4	2	4	2	3	2	4	3	4	2	2	4	2
840	6	3	2	5	4	1	4	4	4	2	3	3	4	4	2	2	3	4	4	3	4	4	3	4	2	4	2	3	4	4	2	2	3	4	4	4	2	3	2	3	3	4	2	3	4	1	3	3	3
399	6	4	2	2	4	5	4	3	4	4	4	2	2	2	2	4	4	2	2	3	4	2	4	4	2	4	3	2	4	4	2	3	2	4	4	2	4	2	4	2	4	2	4	3	4	2	3	4	4
508	2	5	1	4	3	2	2	5	5	5	4	1	3	5	1	5	5	4	3	4	2	4	5	3	2	2	3	1	2	2	2	5	4	2	2	3	3	3	2	4	2	4	2	3	4	2	4	2	4
673	2	3	3	2	2	4	3	3	2	4	4	4	1	2	3	5	3	2	2	3	3	1	4	3	2	4	2	2	4	4	2	2	2	3	3	2	4	4	3	2	2	2	3	3	4	3	2	4	4
706	6	4	2	4	4	3	4	4	4	4	2	4	2	3	2	3	4	2	3	2	3	2	3	4	3	4	4	2	3	4	2	2	2	4	4	4	4	4	4	2	2	3	3	2	4	1	3	4	4
800	2	5	1	2	4	4	4	3	4	4	5	3	2	4	1	4	5	2	3	1	4	4	4	2	3	2	4	4	2	3	4	4	4	3	2	3	3	2	3	2	3	3	3	3	4	1	4	3	4
1436	6	4	2	4	5	2	4	4	2	4	2	2	2	4	2	5	3	2	4	4	4	3	2	2	2	2	4	4	2	2	2	4	2	2	2	2	4	2	4	2	2	2	3	3	4	2	3	4	4
475	2	3	2	2	4	5	4	3	2	4	2	4	1	2	2	4	4	1	1	3	4	1	3	4	2	4	4	2	4	4	4	2	2	4	4	2	4	2	4	2	3	2	4	4	4	3	3	4	4
1336	6	3	2	3	2	3	4	3	2	3	4	2	3	2	2	4	4	4	3	4	2	3	3	3	3	2	2	2	3	3	2	2	3	2	2	2	4	2	4	2	4	2	4	3	4	4	3	4	3
441	6	4	3	3	3	3	3	3	3	3	3	3	3	3	3	3	3	3	3	3	3	3	3	3	3	3	3	3	3	3	3	3	3	3	3	3	3	3	3	3	3	3	3	3	4	2	3	3	1
1894	1	4	2	4	4	2	4	5	4	4	3	2	2	4	2	4	4	2	4	3	3	2	2	3	2	4	2	2	4	4	2	3	2	4	4	3	4	3	3	3	3	3	3	3	4	1	4	4	4
518	6	5	1	3	1	3	3	4	1	3	3	3	1	1	1	5	3	1	1	3	1	3	4	3	1	1	3	4	3	5	1	3	3	4	3	3	3	3	3	3	3	3	3	3	4	2	3	4	4
577	1	4	3	3	5	3	4	4	4	4	4	3	3	4	3	4	4	4	4	4	3	4	4	3	4	3	3	3	4	3	4	4	4	3	3	3	4	4	3	4	2	4	3	2	4	1	3	3	3
427	1	1	3	2	3	4	4	3	2	4	4	3	2	2	2	4	4	2	2	2	2	2	4	3	3	2	4	4	2	2	4	2	3	2	4	4	4	2	4	4	4	3	3	2	4	3	2	3	4
1219	6	4	4	4	4	3	3	4	4	4	2	2	4	5	4	4	4	5	3	4	4	4	4	5	3	4	1	4	4	4	2	2	4	3	4	4	4	4	2	3	2	4	4	2	4	4	3	4	2
329	1	2	2	3	5	3	3	3	4	3	3	3	3	4	3	4	4	3	2	3	4	4	3	3	3	2	3	3	3	3	3	4	3	3	3	3	3	3	3	3	3	3	3	3	2	2	2	4	4
645	6	4	3	4	5	3	4	3	4	4	4	3	4	3	2	4	4	3	4	3	4	4	4	2	5	2	4	5	2	2	4	4	4	2	2	4	3	5	3	3	2	3	3	3	4	1	2	3	2
1345	6	4	3	5	4	2	3	4	3	4	3	3	4	4	1	3	4	4	3	4	4	2	3	4	2	5	1	2	5	4	1	2	2	4	5	3	4	3	3	3	3	3	4	4	4	1	3	4	4
524	6	5	1	1	4	4	5	5	4	5	1	1	3	2	1	5	4	3	2	4	3	2	5	4	2	4	2	3	4	4	2	2	3	3	3	3	4	4	4	2	2	2	4	2	4	1	1	3	4
440	2	2	1	1	1	2	4	4	4	3	3	3	3	3	3	3	4	3	3	3	3	3	3	3	3	3	3	3	3	3	3	3	3	3	3	2	5	2	1	1	1	1	1	2	4	4	4	4	4
1117	1	3	2	4	2	1	4	4	4	3	2	1	4	4	1	4	3	3	4	4	4	3	4	4	3	4	1	2	4	4	2	2	2	4	3	4	4	4	4	5	5	5	5	3	4	4	3	3	3
751	6	4	1	1	1	4	4	4	1	4	4	1	1	1	1	4	4	1	1	4	4	1	4	1	5	1	4	5	1	1	5	4	5	1	1	2	4	4	4	3	3	2	5	2	4	2	3	4	4
420	6	5	1	4	5	3	4	5	1	5	1	1	1	1	1	5	5	3	4	3	4	1	3	2	3	3	3	4	1	5	3	1	1	1	3	2	4	5	3	4	1	5	3	2	4	1	2	4	4
736	6	4	1	1	3	4	4	3	3	4	4	2	1	3	2	4	4	2	2	4	1	3	4	3	4	1	4	3	1	3	4	2	2	3	3	3	4	2	4	2	4	2	4	3	1	2	3	1	4
739	6	4	4	3	4	4	4	3	3	4	2	2	4	4	2	4	4	4	3	3	4	3	4	2	3	3	4	4	2	2	4	4	3	2	2	1	4	2	4	2	4	3	3	3	4	2	2	4	4
369	6	3	3	1	3	2	3	3	2	3	1	3	3	3	3	3	3	3	3	3	3	3	3	3	3	3	3	3	3	3	3	3	3	3	3	3	3	3	3	3	3	3	3	3	4	4	2	4	4
996	6	4	2	2	4	3	3	4	3	4	3	2	3	4	4	4	4	3	4	4	4	4	3	2	4	2	4	4	4	2	4	4	4	2	3	4	3	4	3	2	2	2	3	2	4	2	2	3	4
681	1	3	4	1	2	4	2	2	3	2	4	4	2	2	2	4	3	2	2	2	2	2	2	4	2	2	2	2	4	4	2	2	2	4	4	2	4	2	4	2	3	3	4	3	4	2	3	4	4
500	1	3	3	1	4	4	4	2	4	2	3	4	1	3	4	4	4	1	2	2	2	1	3	4	2	4	2	2	4	5	2	2	2	5	4	4	3	4	2	4	2	4	4	3	3	2	3	3	4
472	1	4	4	4	4	4	4	3	4	3	2	2	4	4	2	4	4	3	3	4	4	2	2	4	2	4	2	4	4	4	2	4	4	2	4	2	4	4	2	4	2	4	2	2	4	1	2	3	3
496	1	4	2	4	4	3	4	4	1	4	1	1	1	4	1	3	5	1	4	2	2	3	2	4	2	4	2	2	2	4	1	1	1	4	4	2	2	4	3	2	2	2	4	3	2	1	3	4	4
485	2	3	1	1	4	4	4	4	4	4	5	2	1	3	2	4	4	1	2	3	1	2	4	4	2	4	2	2	4	4	1	2	2	4	4	2	3	2	3	2	4	3	2	3	4	1	3	4	3
1092	6	5	1	1	3	5	5	5	5	5	5	1	3	1	1	5	5	1	1	4	3	5	4	5	3	5	3	3	3	5	3	2	3	5	2	3	4	2	2	2	3	2	3	2	2	1	2	3	3
385	6	5	1	5	5	1	4	5	5	5	5	1	5	5	5	5	5	5	5	1	5	5	5	1	1	1	1	5	1	1	5	5	5	1	1	3	3	3	3	3	3	3	3	2	4	4	4	4	4
666	6	4	2	4	4	2	4	4	4	3	2	2	1	3	4	4	3	3	4	3	4	3	3	4	2	4	2	2	4	4	2	2	3	3	4	3	4	5	3	4	2	5	3	3	4	2	2	4	3
788	6	3	3	4	4	3	4	4	3	3	4	4	2	3	2	4	4	2	3	3	4	2	4	4	2	4	3	2	3	4	2	2	2	4	4	3	4	4	4	3	2	3	3	2	4	1	3	4	4
1762	6	5	1	5	5	1	5	4	3	4	1	2	5	5	2	5	5	5	5	5	5	3	5	1	2	1	4	5	2	2	4	2	4	4	4	4	4	4	4	3	4	4	4	2	4	4	4	1	4
444	1	4	2	5	4	2	4	5	3	4	2	2	2	4	2	4	3	2	4	2	2	3	2	4	3	4	3	2	4	4	2	2	2	4	2	4	2	4	2	4	2	4	2	3	4	1	2	1	4
463	2	5	1	1	2	4	3	5	4	5	4	1	1	2	1	3	5	4	3	1	4	1	4	2	4	2	4	4	1	2	4	4	4	2	2	2	5	2	4	2	4	2	2	4	4	3	4	4	4
625	2	4	1	1	4	4	4	4	2	4	4	4	1	2	2	5	4	2	2	3	4	3	3	4	4	3	4	5	4	2	4	4	3	2	4	2	4	2	3	2	2	2	3	2	4	4	4	3	4
634	6	5	1	5	4	4	4	4	4	4	4	1	2	4	1	4	4	4	4	4	4	4	4	2	4	2	4	4	2	2	4	4	4	2	2	2	4	2	4	2	4	2	4	1	4	1	2	4	3
591	6	4	1	3	4	2	4	4	4	4	2	2	2	4	2	4	4	4	4	4	4	3	4	4	3	4	3	4	4	4	2	2	2	4	4	4	4	4	4	4	4	4	4	3	1	1	3	1	3
1040	6	5	2	3	5	4	5	5	3	4	3	2	1	4	1	4	5	2	4	3	3	2	3	4	2	3	2	4	3	3	2	3	2	3	4	2	4	1	4	1	2	1	4	3	1	2	4	4	3
1444	6	5	1	4	4	4	4	4	1	5	4	1	3	1	4	4	4	4	1	4	3	1	4	3	4	1	4	4	1	1	4	4	4	2	1	4	4	3	4	1	3	1	4	2	4	4	4	4	4
561	6	2	1	2	4	4	4	3	3	4	3	2	2	4	2	4	4	2	4	2	2	3	3	2	4	2	4	4	2	2	4	4	3	3	4	3	3	3	3	3	3	3	3	2	4	1	2	4	4
837	6	4	4	2	4	2	3	3	4	4	4	4	2	3	2	3	4	3	4	2	3	3	2	4	2	4	2	2	3	4	2	2	3	3	3	3	4	2	4	2	2	3	4	2	4	1	2	3	3
826	1	4	4	1	4	4	4	4	1	2	5	2	2	4	2	4	4	1	2	1	1	3	3	4	4	4	4	2	2	3	3	3	3	3	3	4	2	4	2	4	2	4	2	2	4	1	2	4	4
660	3	4	1	2	4	2	5	4	3	2	4	1	3	2	2	4	5	2	2	4	4	2	4	4	2	4	2	2	4	4	2	2	2	4	4	2	4	2	4	2	3	2	4	3	4	3	4	4	4
361	2	5	1	2	5	4	5	4	4	4	1	1	1	4	2	4	5	4	2	2	4	2	4	4	2	4	2	2	4	4	1	2	2	4	2	2	4	2	4	2	4	2	4	2	4	2	4	4	4
969	2	4	2	2	3	4	4	4	2	4	4	4	2	3	2	4	2	2	3	4	4	2	4	4	4	4	3	1	4	4	2	2	2	4	3	4	4	4	4	2	2	2	3	3	4	1	4	4	4
819	1	3	1	3	4	3	3	4	4	4	2	2	2	4	1	4	4	2	4	2	2	4	2	3	2	4	3	3	4	4	3	2	2	3	2	2	4	2	4	2	4	2	4	2	4	1	2	4	4
824	6	3	1	3	4	2	4	3	2	4	2	3	3	2	2	4	4	3	2	4	3	3	3	4	2	3	2	3	4	4	2	2	2	3	3	3	4	2	3	2	3	2	3	3	4	3	4	4	4
364	1	4	2	3	4	3	4	4	3	4	3	3	3	4	2	3	4	2	3	2	2	2	4	4	2	4	2	4	4	4	3	2	2	3	2	3	4	4	4	3	3	4	1	2	4	1	3	3	3
758	1	4	2	4	3	2	3	4	4	4	2	3	2	3	2	4	4	3	2	4	2	2	3	4	2	3	4	4	4	4	3	3	4	4	4	2	4	2	4	2	4	2	4	2	3	1	4	1	4
538	3	4	3	5	5	1	4	4	3	4	2	2	4	4	3	4	4	4	4	4	4	4	4	4	4	4	4	4	4	4	4	4	4	4	4	3	4	4	4	3	3	3	4	4	4	1	2	4	4
1093	3	4	4	1	4	5	5	4	1	1	5	3	1	1	1	5	5	1	4	4	4	3	4	3	1	1	4	3	3	4	3	3	3	3	3	2	4	1	4	2	4	2	4	2	4	1	2	4	4
583	2	4	1	2	1	2	4	4	2	2	1	4	2	2	2	4	4	2	2	4	3	3	3	2	4	3	4	3	2	3	4	2	2	4	4	4	4	4	3	3	2	4	3	3	4	3	3	4	4
918	6	4	1	3	4	4	4	4	3	4	4	2	3	3	1	4	4	3	2	4	3	2	4	3	3	3	3	4	3	3	3	3	3	3	3	2	3	3	4	3	3	3	3	2	4	1	4	4	4
365	6	4	1	4	3	3	3	3	1	2	3	2	2	2	1	4	4	3	2	3	4	1	3	4	2	3	3	2	4	4	2	2	2	4	4	4	4	1	4	1	3	3	4	3	4	1	4	4	4
465	6	4	1	2	2	4	4	3	2	2	4	4	2	2	2	4	4	1	2	4	2	2	4	4	3	4	3	2	4	4	2	2	2	4	3	3	4	2	4	2	3	2	4	3	4	2	3	3	3
1251	6	4	2	4	4	4	4	4	4	4	2	2	2	4	1	4	4	4	4	4	4	2	4	4	2	4	4	2	4	4	2	2	3	4	4	2	4	2	4	2	4	2	3	2	4	1	4	3	3
943	1	4	4	2	4	3	3	3	2	4	3	2	1	4	3	4	4	2	4	1	2	2	4	2	3	3	4	4	4	4	2	2	4	4	3	3	4	2	3	2	3	2	3	3	4	2	4	4	4
362	2	4	3	3	4	3	3	3	4	4	2	3	3	4	4	4	3	3	3	3	5	3	3	4	3	4	4	5	2	2	5	3	5	5	5	2	2	4	3	3	3	3	2	2	2	1	1	3	3
339	6	4	2	4	4	3	4	4	3	4	3	2	4	4	2	3	4	4	4	4	4	4	4	2	2	3	1	2	2	4	4	3	2	3	2	2	4	3	4	2	3	3	4	3	3	1	3	3	3
337	2	5	1	3	3	3	3	3	3	5	3	2	3	3	1	3	3	3	3	3	3	3	3	3	3	3	3	3	3	3	3	3	3	3	3	3	3	3	3	3	3	3	3	1	4	1	3	3	3
662	6	1	1	3	3	2	1	1	2	2	3	2	3	3	1	1	2	1	2	2	3	2	2	4	3	4	2	2	2	2	1	2	2	2	2	2	5	2	5	2	2	2	5	2	4	3	4	4	4
1373	1	4	1	1	4	4	4	4	4	3	2	1	1	1	1	4	4	2	1	4	4	2	4	4	2	4	2	4	4	3	2	2	2	3	3	4	4	2	4	2	3	2	3	4	4	4	4	4	4
885	1	4	3	1	3	3	2	3	3	3	3	3	3	1	3	4	4	3	3	2	3	1	3	3	3	3	3	4	3	3	4	4	4	3	3	3	4	3	3	3	3	3	4	2	4	1	2	4	2
1910	6	4	2	4	4	4	4	4	4	2	5	2	1	4	1	5	5	5	2	2	4	2	2	4	1	4	2	4	2	4	2	2	2	4	4	3	4	2	3	2	2	2	2	3	4	2	2	4	3
1045	4	5	1	2	3	4	1	4	3	4	2	2	1	2	2	5	5	2	2	4	2	2	5	4	2	4	4	3	4	4	2	2	2	4	3	3	3	3	3	3	3	3	3	3	2	2	4	3	4
620	2	5	2	3	2	4	5	3	3	4	2	2	3	2	2	4	5	3	2	3	4	2	3	3	4	2	3	4	3	3	3	4	4	3	3	3	4	3	2	3	3	3	4	2	4	2	3	3	4
402	3	4	1	3	4	4	3	3	3	3	2	3	3	4	2	3	4	4	3	2	3	3	3	3	3	3	3	3	3	3	3	3	3	3	3	3	4	4	4	3	3	3	3	2	4	1	1	4	4
648	1	4	2	4	5	4	4	3	4	4	2	2	2	4	2	5	3	2	4	4	3	3	3	4	2	4	2	2	4	3	3	2	2	3	2	2	4	2	4	2	4	2	4	3	4	3	3	4	4
566	6	4	1	4	4	2	1	4	4	1	2	2	4	4	1	2	5	4	2	5	4	4	2	5	2	5	2	4	4	4	5	2	5	2	4	2	4	3	4	2	4	2	4	3	3	3	3	1	3
833	6	4	2	2	4	2	4	3	3	3	3	3	2	4	2	4	4	3	2	3	3	3	4	4	3	3	4	3	3	4	2	3	3	3	3	2	4	3	4	2	3	3	3	2	4	2	4	3	4
445	2	4	2	3	3	4	4	3	3	4	4	3	3	3	3	4	4	2	3	2	2	2	3	2	4	2	4	3	3	3	3	3	3	3	3	3	3	3	3	3	3	3	3	2	4	2	2	4	4
1333	6	4	2	4	4	3	4	4	3	4	4	3	3	4	2	4	4	4	3	3	3	3	3	3	3	4	3	3	3	3	3	3	3	3	3	3	3	3	3	3	3	3	3	4	4	1	3	4	4
567	1	4	2	4	4	4	3	3	2	4	4	4	3	3	2	4	4	2	2	3	3	2	3	4	3	3	3	3	2	4	3	3	3	4	4	3	4	3	2	3	3	3	4	3	4	2	3	4	4
1290	4	4	3	3	5	3	2	2	2	3	2	2	1	2	2	3	4	2	2	2	2	2	2	4	2	4	2	3	3	4	2	2	2	4	4	2	4	4	4	3	2	4	3	2	4	2	3	4	4
320	1	4	2	2	4	3	4	3	4	4	4	2	3	4	2	4	4	2	4	4	2	4	4	4	4	2	2	4	4	2	4	4	4	2	2	2	4	2	4	4	4	4	3	2	4	2	4	4	4
431	4	4	2	1	4	4	4	4	4	4	4	2	2	3	2	4	4	2	2	2	2	2	2	4	2	4	2	2	4	4	2	2	2	4	4	2	4	5	4	2	2	2	3	3	4	1	3	4	4
545	6	4	1	1	1	1	4	3	1	4	4	1	1	1	1	4	4	1	1	4	1	1	5	4	1	5	4	1	5	5	2	2	1	5	3	2	4	2	4	1	4	1	1	3	4	3	4	4	4
593	1	4	2	4	3	3	4	4	2	3	1	3	3	2	1	4	4	4	2	3	4	2	3	4	2	4	2	3	4	4	2	2	2	4	4	2	4	3	4	2	2	3	3	3	4	2	3	3	4
1076	1	4	1	2	5	3	3	4	2	4	2	2	1	4	5	2	5	1	4	2	4	3	4	5	2	5	2	4	4	4	2	3	2	4	2	4	4	4	2	4	2	3	3	3	4	1	3	4	4
498	1	3	1	1	4	5	3	3	1	4	4	4	1	1	1	4	3	1	4	1	2	3	3	5	1	5	2	4	5	5	1	1	2	5	5	3	4	2	2	2	2	3	4	3	4	3	3	4	4
620	6	5	2	1	5	4	5	4	4	4	4	4	1	4	1	4	5	1	5	3	4	4	4	5	2	4	3	1	4	4	1	4	2	4	4	3	4	4	4	2	3	2	4	2	4	1	2	4	4
444	4	4	2	4	4	4	3	4	4	4	3	3	3	4	2	4	4	3	3	3	4	3	3	3	3	3	2	3	3	3	2	2	2	2	4	3	4	3	3	2	3	3	2	2	4	2	3	3	3
747	3	4	1	1	4	1	4	2	2	4	2	2	2	2	1	4	4	2	2	4	3	3	4	4	3	3	3	2	2	4	2	2	2	4	4	1	5	3	4	2	2	2	4	4	4	2	3	4	4
518	6	5	1	5	5	4	4	4	3	4	2	2	2	2	2	4	4	3	3	3	3	3	2	2	4	2	4	4	2	2	4	4	4	2	3	4	3	4	3	3	2	3	3	3	4	1	3	4	4
586	6	4	2	1	4	4	3	4	4	2	5	4	1	3	2	3	4	2	2	2	4	2	2	3	2	4	2	2	2	4	2	4	2	4	4	2	4	2	4	2	4	2	4	2	4	1	3	4	4
554	6	4	1	1	1	1	4	1	1	4	5	5	5	1	1	5	3	4	1	1	1	1	1	1	5	1	1	5	1	1	5	5	5	1	1	1	5	1	5	1	5	1	5	1	4	1	2	4	4
553	6	4	3	3	4	3	4	3	3	4	3	3	2	3	2	4	3	2	3	3	3	2	3	4	2	4	2	2	4	4	2	2	2	4	4	3	4	2	3	2	3	4	3	3	4	1	3	4	4
552	6	4	2	2	4	4	4	5	3	4	4	2	4	2	1	4	4	4	2	3	4	3	4	2	4	2	4	4	2	1	5	5	5	1	1	3	4	2	3	4	2	2	3	2	4	1	3	3	4
668	2	4	1	2	4	4	4	3	2	4	2	2	2	2	1	4	4	3	2	2	4	2	4	4	3	4	4	3	4	5	2	4	2	4	2	4	4	4	4	3	3	2	4	2	4	2	2	1	1
1155	1	4	2	2	4	2	2	4	4	2	4	3	4	2	2	2	4	4	4	2	4	2	2	4	2	4	3	4	4	4	3	2	2	4	4	2	4	2	4	2	4	2	4	3	4	2	3	4	4
1387	6	5	1	3	2	2	3	3	4	4	3	1	4	4	2	3	4	4	4	2	5	3	3	3	4	3	3	4	3	3	2	2	2	2	3	3	4	4	3	4	3	3	3	3	4	1	3	3	3
895	6	4	1	4	4	3	4	4	4	4	2	2	3	3	1	5	4	4	2	4	3	4	4	3	3	3	3	2	2	2	2	3	3	3	3	2	4	3	3	2	2	3	3	2	4	1	3	4	4
438	6	4	2	4	4	4	4	4	3	4	4	2	4	4	2	4	4	3	4	3	4	3	3	4	3	4	2	3	4	4	2	2	2	4	4	4	2	4	2	2	2	4	2	2	4	1	3	3	3
371	6	4	1	1	1	4	4	4	1	4	4	1	1	1	1	4	4	4	1	4	4	4	4	4	4	4	4	4	4	4	1	4	4	4	1	2	4	2	4	4	4	2	2	2	4	3	3	4	4
2776	2	4	1	1	2	4	4	4	3	4	2	2	1	2	5	5	4	1	2	2	2	2	4	4	4	4	4	4	4	5	2	4	2	5	2	2	4	4	2	2	2	4	2	3	4	4	4	4	4
556	1	4	2	3	4	3	2	4	3	2	1	3	1	3	2	4	4	2	4	3	4	2	3	4	2	4	2	2	3	4	1	3	2	4	4	4	4	4	3	3	4	3	3	3	3	2	3	1	4
1269	6	5	1	3	4	4	4	5	3	4	5	4	3	3	2	4	5	3	4	4	4	1	4	3	3	2	4	4	3	3	3	3	3	3	3	3	3	3	3	2	2	2	3	2	4	4	4	4	4
848	6	4	3	4	4	2	4	4	3	4	2	2	2	2	2	4	4	2	4	4	3	3	4	3	4	2	2	4	2	2	4	4	4	2	2	3	3	1	3	2	3	3	4	3	3	2	3	4	4
429	6	3	4	5	5	4	5	4	5	3	5	2	3	4	2	5	4	3	5	5	5	3	5	1	5	1	5	5	1	1	5	5	4	1	4	4	4	5	3	4	2	4	2	2	4	1	1	3	2
1082	6	4	1	3	2	4	4	4	4	4	4	2	1	2	1	5	4	2	2	4	4	2	4	4	2	2	4	2	4	4	2	2	2	4	4	2	4	2	4	2	2	2	4	2	4	2	3	4	4
1317	1	4	3	4	4	3	3	4	4	3	4	3	2	4	2	4	4	2	3	4	4	3	4	4	4	3	4	3	3	4	3	4	3	4	3	4	4	2	4	2	4	2	4	2	4	2	4	4	4
690	1	5	4	4	5	2	4	4	4	4	4	2	2	5	2	2	3	2	4	2	4	4	2	2	4	2	4	2	2	4	2	4	4	4	3	2	4	4	3	2	2	3	4	2	4	1	4	4	4
702	1	3	1	1	5	5	5	5	3	4	1	2	1	3	1	5	5	2	3	3	5	2	5	3	3	3	4	5	1	3	5	3	5	3	3	3	4	4	3	2	3	4	1	4	4	1	2	4	4
1017	2	5	1	4	4	3	5	3	4	5	5	3	1	1	1	5	5	4	2	4	3	3	3	1	3	3	1	5	2	3	3	2	2	3	3	2	5	3	4	3	3	1	3	2	4	2	3	4	4
594	1	4	1	2	2	4	4	3	1	4	1	2	1	2	1	4	4	2	2	4	3	2	3	4	4	2	4	2	4	4	2	2	2	3	3	2	4	4	4	2	4	2	4	3	4	4	3	4	4
983	6	4	1	1	3	4	4	4	2	5	4	2	2	2	2	4	3	2	2	4	2	4	4	4	4	4	4	4	4	4	2	4	2	4	1	4	4	3	3	2	2	2	4	3	4	1	3	3	4
979	2	4	3	4	5	3	4	4	4	4	4	1	4	4	1	4	4	4	2	3	4	4	4	4	3	3	4	4	3	3	3	4	4	3	3	3	3	5	3	3	1	4	3	3	4	2	3	3	1
1572	6	5	1	4	4	4	4	3	3	4	2	2	1	4	2	4	5	1	2	4	5	3	4	2	2	4	2	4	4	2	2	4	3	3	3	1	4	4	2	3	1	2	4	3	4	2	3	4	4
2040	3	4	3	3	4	4	3	3	3	4	4	3	3	3	3	4	4	3	4	3	3	3	3	3	4	3	4	4	3	2	4	4	4	4	4	4	3	3	3	3	3	3	3	1	4	2	2	4	4
651	4	4	2	4	5	2	4	4	3	4	2	2	3	4	2	3	4	3	3	4	4	4	3	4	2	4	2	2	4	4	2	2	2	4	4	3	3	3	3	3	3	3	3	2	4	2	4	3	4
456	6	4	1	1	3	5	4	4	1	5	5	2	1	1	1	5	4	1	1	3	1	1	4	4	1	4	1	1	4	4	1	1	1	4	1	1	5	5	4	1	5	4	5	4	4	4	4	4	4
1060	1	4	2	4	4	4	3	4	3	4	4	2	2	2	3	4	4	2	3	3	4	4	4	2	4	2	4	4	2	3	4	4	4	2	2	2	4	2	4	2	2	3	3	3	4	2	3	3	4
3567	6	4	4	3	2	4	4	2	2	4	4	3	3	2	2	4	4	2	2	4	4	2	4	3	4	3	4	2	3	2	3	3	4	2	3	2	4	3	3	2	3	2	3	3	4	3	3	4	4
4969	3	4	1	4	4	3	4	4	4	4	4	2	2	3	4	4	4	2	3	3	4	3	3	3	3	1	4	3	3	3	3	4	3	3	3	2	4	2	2	3	3	3	3	3	4	3	3	4	4
593	3	4	1	3	4	3	3	4	3	4	3	3	2	3	2	4	4	3	4	4	4	3	3	4	2	4	3	3	4	4	2	4	2	4	4	3	4	3	3	3	3	2	3	2	3	2	2	4	4
2699	1	4	2	3	4	2	3	4	3	4	2	2	4	4	2	4	4	3	3	4	4	3	4	3	3	4	3	3	4	4	3	4	3	3	4	2	2	2	2	2	2	2	2	3	4	2	3	4	3
890	1	3	2	3	4	2	4	3	3	2	2	2	3	4	2	4	4	3	4	4	3	2	3	4	3	4	3	3	4	4	3	3	3	4	4	3	2	4	2	4	2	4	2	3	4	2	3	4	4
426	2	4	2	3	4	4	4	4	2	4	4	2	2	4	2	4	4	2	3	4	2	2	4	4	4	2	2	2	2	4	2	2	2	4	4	2	4	2	4	2	4	2	4	2	4	4	4	4	4
435	6	4	3	3	4	3	4	3	3	4	4	3	2	3	2	4	3	2	3	3	4	3	3	4	2	4	2	2	4	4	2	3	2	4	4	2	4	3	3	2	3	2	3	3	4	1	3	4	4
463	6	4	1	1	3	2	4	4	4	4	1	1	1	1	1	4	4	1	2	4	1	2	4	4	1	4	1	4	4	4	1	1	1	1	4	4	4	2	4	2	4	2	4	4	4	2	4	4	4
768	2	4	2	1	4	3	4	4	4	4	3	3	1	2	2	4	4	2	3	3	4	3	4	4	3	3	4	3	3	4	2	3	2	3	3	2	4	3	3	2	2	2	3	2	4	2	3	4	4
446	2	4	2	4	4	4	4	4	4	4	3	2	3	3	2	4	5	4	3	4	4	3	3	3	4	2	4	4	2	2	3	4	4	3	2	3	4	2	3	3	3	3	3	2	3	1	3	3	4
3326	6	4	3	3	3	4	4	4	3	3	2	3	4	3	5	3	4	3	2	3	5	4	3	2	5	2	5	5	2	2	4	5	5	2	2	3	4	3	4	3	3	3	3	2	1	1	2	4	4
834	6	4	1	1	4	3	2	4	3	4	2	2	2	2	2	4	4	2	2	3	2	4	2	4	2	3	2	2	4	4	2	4	2	4	4	2	4	2	4	2	3	2	3	2	4	4	4	4	4
349	1	4	2	3	3	4	4	4	3	4	2	2	3	3	2	4	4	3	3	3	4	3	3	4	3	3	3	3	3	4	3	3	3	3	3	3	3	3	3	3	3	3	3	3	4	1	4	4	4
502	6	5	1	3	4	5	2	3	3	2	3	2	3	3	2	4	4	3	3	3	4	2	3	3	3	3	3	3	3	2	2	2	2	3	3	2	4	4	4	3	2	2	3	1	4	1	2	4	4
744	6	4	3	3	3	3	4	4	3	3	3	3	3	3	3	4	3	3	3	4	3	3	4	3	4	3	4	4	3	3	3	4	3	3	3	2	4	2	4	2	3	2	2	2	4	2	2	4	3
1156	1	5	1	4	3	3	3	4	4	2	4	3	4	3	1	4	5	4	3	3	4	2	3	3	3	3	3	4	3	3	3	3	3	3	3	2	4	4	2	3	2	2	4	3	4	2	2	3	4
535	2	4	2	3	4	2	3	4	4	4	4	3	4	4	3	4	4	2	4	2	4	2	3	3	3	3	3	3	3	3	3	3	3	3	3	3	3	3	3	3	3	3	3	2	4	1	2	3	3
973	6	5	1	3	4	2	4	4	3	4	2	1	2	2	1	4	5	2	4	4	2	2	4	4	2	4	2	2	4	4	2	2	2	4	4	2	4	2	4	2	3	2	4	3	4	2	3	1	4
536	6	5	1	2	1	5	2	2	3	5	4	2	4	1	4	5	4	2	2	1	3	1	2	5	2	4	4	3	5	4	2	3	2	5	1	4	2	5	2	4	3	4	4	2	4	2	3	3	3
593	6	5	3	3	4	3	4	3	3	4	2	3	3	3	3	4	4	3	3	3	3	3	3	3	3	3	3	3	3	3	3	3	3	3	3	3	3	3	3	3	3	3	3	3	4	1	2	4	4
793	1	4	2	4	4	3	4	5	5	4	2	4	3	4	2	5	4	4	2	4	4	4	4	2	4	2	4	5	2	1	1	4	4	4	2	2	4	2	4	2	4	2	4	2	4	2	4	4	4
768	6	4	3	3	2	3	4	4	3	4	4	3	3	3	3	4	4	2	2	4	2	2	4	5	1	4	4	2	4	4	2	2	2	4	3	3	4	4	3	3	2	3	2	3	4	2	3	4	4
679	1	5	1	3	2	2	3	5	4	5	2	2	3	3	2	3	5	4	2	3	4	5	4	4	3	4	3	3	5	5	2	2	2	4	3	3	3	4	3	2	2	2	4	3	4	3	3	4	3
951	6	4	2	2	4	4	4	4	3	4	4	3	3	2	2	4	5	3	2	3	3	3	3	3	2	3	3	3	4	3	3	1	2	3	3	2	5	2	4	2	3	2	3	2	1	2	2	3	3
601	6	3	3	1	4	3	3	3	2	1	4	3	2	2	4	3	2	2	4	2	4	2	3	4	3	4	3	3	4	4	2	2	2	2	4	3	3	4	4	4	4	4	4	2	4	2	2	4	4
1179	6	4	4	3	3	3	3	3	3	1	1	1	3	4	1	4	5	4	2	3	2	1	3	4	3	4	3	2	4	5	1	2	1	5	3	2	4	3	4	3	3	3	3	3	3	2	4	4	4
1091	6	5	3	4	3	3	4	3	3	4	3	2	3	3	2	5	4	3	2	4	4	3	4	3	2	3	3	3	2	2	4	3	3	3	2	3	3	3	3	3	3	3	3	4	4	2	4	4	4
728	1	4	1	2	4	2	4	5	4	5	4	1	3	2	1	4	5	3	2	4	4	1	4	5	1	4	2	1	4	4	1	2	2	4	4	3	4	2	2	2	2	5	2	3	4	1	4	3	4
952	6	4	1	4	4	3	4	4	4	3	4	2	3	4	2	4	4	3	3	4	2	2	3	5	3	2	2	2	4	5	2	2	2	4	4	1	4	2	3	3	4	2	3	3	1	1	4	4	4
632	6	4	2	2	3	4	4	4	4	4	4	2	2	3	4	4	4	2	3	4	4	4	4	3	3	3	3	3	3	3	3	3	3	3	3	4	3	3	4	3	3	3	3	2	4	1	2	4	4
663	6	5	2	4	4	2	4	4	4	4	3	2	3	3	4	4	4	2	3	3	4	3	4	3	2	4	3	3	3	4	2	3	3	3	3	2	3	3	3	2	3	3	3	2	4	3	4	4	4
646	6	3	2	2	4	2	4	3	4	3	2	3	2	4	3	4	4	2	3	4	3	3	4	3	4	3	4	4	2	2	3	4	4	3	3	4	4	3	3	3	3	3	3	3	4	1	2	4	4
424	6	4	2	2	4	4	3	3	3	4	2	3	2	2	2	4	4	2	2	4	2	3	4	4	3	4	3	2	4	4	2	2	2	4	4	2	4	2	3	2	4	2	4	2	4	1	2	4	4
608	1	5	1	3	4	4	4	4	3	4	4	3	3	4	2	4	4	3	3	4	3	2	4	3	4	3	4	4	4	4	2	3	3	4	4	2	4	3	4	2	4	2	4	2	4	3	3	4	4
748	6	4	2	4	4	2	4	4	2	4	4	2	2	2	2	4	4	2	2	4	2	2	4	4	2	4	2	2	4	4	2	2	2	4	4	2	4	2	4	2	3	2	4	2	4	2	3	4	4
431	6	4	2	4	4	2	4	4	4	4	1	2	4	5	2	4	4	4	4	4	4	4	4	2	2	2	4	4	4	3	4	4	4	2	3	3	3	4	3	4	3	4	2	2	4	2	2	3	3
321	6	5	1	3	4	4	4	3	3	3	3	3	3	3	4	3	2	2	3	4	2	4	3	4	2	4	3	3	4	3	3	4	3	3	4	1	3	3	3	3	3	3	3	4	4	1	4	3	3
409	6	4	2	4	4	3	4	4	4	4	2	3	2	2	2	4	4	4	3	4	4	2	3	4	2	4	2	3	4	4	2	2	2	2	4	1	5	2	4	2	4	2	4	3	4	2	4	3	4
605	6	5	2	2	4	5	5	4	4	4	5	2	1	4	2	4	4	2	4	4	4	2	4	2	4	2	4	4	2	2	4	4	4	2	4	2	4	2	4	2	2	2	4	1	2	2	2	3	3
479	2	4	2	4	4	3	4	4	3	4	2	2	4	3	3	3	4	3	2	3	2	2	3	3	3	3	3	4	3	4	3	3	3	3	3	3	3	3	3	3	3	3	3	4	4	3	4	4	4
758	6	4	1	1	4	2	4	4	4	4	5	4	1	4	2	4	4	2	4	2	2	4	2	2	4	2	4	4	2	2	4	4	4	2	2	4	2	4	3	4	2	4	2	4	4	3	4	4	4
648	2	5	1	4	5	2	4	5	3	4	2	2	3	4	2	3	3	3	4	3	3	3	4	4	3	4	4	3	4	4	2	2	2	4	4	4	3	3	4	3	4	2	3	2	4	1	3	4	4
879	2	4	2	4	1	4	5	4	4	4	1	1	1	2	2	5	5	4	2	4	4	2	4	2	2	4	4	4	4	5	4	4	1	4	3	4	4	2	2	1	1	1	1	4	4	3	4	4	3
427	3	5	4	1	5	5	4	2	1	4	5	4	1	4	3	5	5	1	3	2	4	2	4	4	4	4	4	3	3	4	2	2	3	4	3	3	4	4	5	1	4	1	1	3	4	4	4	4	4
672	4	4	1	1	4	4	4	5	3	4	2	2	2	2	2	4	5	2	3	3	3	3	3	5	1	5	1	1	5	5	1	1	1	5	3	1	4	2	4	1	4	1	4	3	4	3	3	4	3
552	6	4	1	1	3	1	3	4	2	4	2	2	2	3	2	4	4	2	3	3	2	2	4	4	2	4	2	3	4	4	2	2	2	4	3	2	4	3	4	1	3	2	4	4	4	3	3	4	4
859	1	5	4	1	2	5	5	4	1	5	2	4	1	1	1	5	5	1	1	5	4	1	4	4	1	4	1	1	4	4	1	1	1	5	5	1	4	1	5	1	1	1	4	4	4	3	4	4	4
657	2	4	2	2	4	3	4	4	2	4	4	2	3	4	2	4	4	4	4	4	4	3	3	3	4	3	4	3	4	4	3	3	3	4	3	3	4	3	4	3	3	3	4	2	4	2	4	3	4
602	6	4	1	5	4	4	5	3	3	3	1	2	3	3	2	3	3	3	4	3	4	2	3	5	2	4	2	2	4	4	2	2	3	3	4	3	4	3	3	4	3	3	4	2	1	1	3	1	4
366	6	5	1	4	2	4	4	4	1	4	2	2	2	2	1	4	5	4	2	4	3	3	4	3	3	4	3	3	3	3	3	2	2	2	2	4	4	3	4	4	3	4	3	4	4	4	4	4	4
2010	6	4	2	2	4	4	4	4	4	4	4	3	3	4	2	4	4	3	3	2	4	3	4	3	3	4	4	4	3	3	2	3	3	4	4	3	4	3	4	3	3	3	4	3	4	3	4	3	2
705	1	4	4	4	4	5	3	2	4	4	2	1	2	4	1	5	4	2	2	2	4	2	2	2	3	2	4	4	3	2	4	2	2	2	2	2	2	4	2	2	2	2	2	3	1	1	2	1	3
477	2	4	2	5	4	2	3	4	3	4	1	2	2	2	2	4	4	4	4	3	4	2	2	4	2	4	2	2	4	4	2	2	2	4	4	3	4	4	3	4	2	4	4	2	4	2	3	4	3
2623	6	3	3	3	5	4	3	3	2	3	2	3	3	4	3	3	4	3	3	3	4	3	3	3	2	4	3	3	4	4	3	2	3	4	3	3	3	3	3	3	3	3	3	3	4	3	4	4	4
3727	2	5	2	1	4	3	2	3	3	4	1	1	4	2	2	5	5	4	2	5	5	2	5	4	2	4	1	1	5	5	1	2	2	5	4	3	3	4	3	4	4	4	2	2	4	1	1	4	4
919	4	4	3	2	4	5	3	3	3	3	1	3	4	2	4	5	3	3	2	2	4	2	3	4	3	2	3	4	2	2	4	4	4	2	3	3	4	4	3	3	4	3	3	2	1	2	4	1	4
785	1	5	1	2	2	4	4	4	2	4	4	3	3	2	2	5	4	2	2	2	4	2	4	4	2	4	2	2	3	4	3	2	1	4	4	1	4	2	4	2	4	2	4	2	4	3	3	4	4
380	6	4	3	4	5	3	4	4	4	4	3	4	3	4	2	3	4	3	4	3	3	3	3	3	4	3	4	4	3	4	4	4	4	3	3	3	4	4	3	3	3	4	3	2	4	1	4	2	4
599	6	5	1	4	4	4	4	3	4	4	4	3	1	3	4	4	4	4	3	4	4	2	4	2	3	3	3	2	3	3	3	4	3	3	3	2	4	3	3	2	4	2	3	2	4	2	4	4	4
944	6	4	3	4	4	3	2	3	4	3	4	3	3	2	3	4	3	3	4	3	2	2	3	3	3	3	4	4	3	3	3	3	4	3	3	3	3	3	3	3	3	3	3	3	4	1	2	4	3
686	6	5	1	3	4	5	4	4	4	4	4	1	1	1	1	4	4	4	1	4	4	1	4	5	1	5	1	1	4	5	1	1	1	5	5	4	4	4	4	2	3	3	3	3	4	3	3	4	3
1609	6	5	1	3	4	4	5	4	3	4	2	1	3	3	2	4	5	3	4	3	4	3	4	5	2	4	2	2	2	4	2	2	2	4	4	4	4	2	4	2	3	2	3	4	4	4	4	4	4
477	6	4	2	3	3	3	4	3	3	4	3	3	3	4	2	4	4	3	4	3	4	4	4	4	3	3	3	4	2	3	3	4	3	3	3	3	4	3	3	3	3	3	3	2	4	1	2	3	3
723	1	5	1	2	4	2	5	4	2	5	3	2	1	4	1	4	4	1	4	3	4	3	4	3	2	3	2	2	2	2	3	2	2	3	2	4	4	3	4	3	4	1	3	3	4	3	4	4	4
1000	1	4	2	4	5	3	4	4	5	3	2	3	4	4	1	3	4	3	4	2	4	4	4	4	3	4	1	1	4	4	1	1	1	4	4	4	4	4	4	4	4	4	4	2	4	2	4	3	3
453	2	3	4	2	4	2	4	4	3	3	3	4	2	3	4	4	3	2	4	3	2	2	4	4	2	4	2	2	4	4	2	2	2	4	4	4	3	3	3	3	3	3	3	3	4	2	3	4	4
641	4	4	3	2	4	4	4	4	3	4	4	2	3	3	2	3	4	3	3	3	4	4	4	3	2	4	4	4	3	3	3	3	4	3	2	2	4	2	3	2	3	3	4	2	4	1	3	4	4
1561	4	3	2	2	4	3	4	3	2	3	4	2	3	2	2	4	4	3	2	3	3	2	2	4	2	4	2	4	4	5	2	2	3	4	2	4	4	4	4	4	4	4	4	2	4	2	3	4	4
1536	6	4	1	3	4	4	4	4	4	4	5	2	1	4	1	4	5	2	2	3	2	3	2	5	2	5	2	1	4	5	1	1	1	5	5	2	4	3	4	2	3	2	4	3	4	1	3	4	3
526	6	5	4	1	3	3	3	3	3	3	3	3	3	3	3	3	3	3	3	3	3	3	3	4	3	3	3	3	3	3	3	3	3	3	3	2	4	2	3	2	3	3	3	3	4	3	3	4	4
693	1	4	4	1	5	4	4	4	3	4	4	2	2	4	2	4	3	2	4	3	4	2	3	2	4	2	3	4	4	4	2	4	4	3	2	2	4	2	4	4	4	2	2	2	4	2	4	4	4
501	6	5	1	3	4	2	4	4	4	4	2	2	4	4	2	4	4	4	4	4	4	2	4	4	2	4	2	2	4	4	4	2	2	4	2	4	4	2	4	2	4	2	4	2	4	2	4	4	4
886	2	4	1	2	4	5	5	5	4	5	4	1	1	3	1	5	5	1	4	5	4	3	4	3	4	2	3	4	2	2	4	4	4	2	1	4	2	4	1	4	1	5	1	4	4	3	2	4	4
635	6	4	1	1	4	3	3	4	4	4	3	1	1	3	4	3	3	3	3	3	3	1	3	4	3	4	3	3	3	4	4	3	3	4	3	4	3	4	3	3	3	3	4	3	4	2	4	4	4
759	6	3	3	3	5	4	5	4	5	4	4	3	3	4	4	4	3	3	5	3	3	3	3	2	2	3	3	5	3	2	4	4	4	2	4	3	3	4	3	4	4	4	3	2	4	1	3	4	4
820	6	4	1	3	4	3	4	2	4	5	2	1	1	2	1	5	5	1	4	4	2	4	4	4	3	4	4	3	2	4	3	2	2	3	4	2	4	4	4	4	3	2	4	2	4	2	2	4	4
306	2	4	1	3	3	3	3	3	4	4	2	3	3	4	3	3	3	3	4	2	4	3	3	3	4	3	3	3	3	4	2	4	3	3	2	4	3	3	4	2	4	3	3	3	4	3	2	4	4
815	1	5	2	3	4	4	4	5	3	3	4	2	4	4	2	4	4	4	2	3	4	3	4	4	2	3	4	4	4	4	3	2	2	4	4	4	4	2	4	2	3	2	4	2	4	4	4	4	4
801	1	4	2	4	5	3	4	4	4	4	5	2	2	4	1	4	4	3	4	4	4	3	4	3	2	4	2	3	4	4	2	2	3	4	4	2	4	3	4	2	3	2	4	2	4	3	4	3	4
707	6	4	1	1	3	4	4	4	2	1	2	2	2	2	1	4	4	2	2	4	3	3	4	4	2	4	3	4	4	4	2	2	3	4	3	3	3	3	4	2	3	3	2	2	4	2	3	4	4
785	6	5	1	1	2	5	3	3	3	2	5	4	1	3	2	4	4	1	2	3	1	2	3	3	3	3	3	3	3	3	3	3	3	3	3	3	4	3	3	3	3	3	3	3	4	2	3	4	4
850	2	4	3	2	4	4	4	4	4	3	3	2	1	4	2	3	4	3	3	4	4	3	3	4	2	4	3	4	3	4	2	2	2	4	4	3	5	4	5	2	3	2	4	3	4	2	4	3	4
380	6	5	1	1	1	5	5	5	1	1	5	1	1	1	5	5	5	1	1	5	1	1	5	5	1	1	1	1	1	5	1	1	1	5	1	5	5	1	5	1	5	1	5	3	3	4	4	4	4
804	2	4	1	1	3	5	1	4	2	4	2	1	2	1	4	5	5	3	2	3	4	2	2	4	3	2	3	2	4	4	1	2	2	4	3	2	4	3	3	2	3	2	3	4	4	4	4	4	4
496	6	5	1	4	4	2	4	4	4	4	2	1	4	4	4	4	3	4	4	4	4	4	4	4	3	4	4	3	4	4	4	4	3	3	4	3	4	3	3	3	3	3	3	1	4	1	2	1	4
1184	3	5	1	4	4	4	5	4	3	4	4	1	2	4	1	5	5	3	4	4	5	4	5	4	3	4	3	3	4	2	3	4	3	1	3	2	4	3	3	3	3	3	3	2	4	4	4	4	4
1221	3	4	3	3	2	4	3	3	4	3	2	3	4	2	2	4	4	3	2	4	4	1	4	2	2	3	4	4	4	4	4	2	3	4	2	3	4	4	4	2	4	3	3	2	4	3	4	4	4
890	3	4	3	3	4	4	4	3	4	4	3	3	3	4	3	4	4	3	3	4	3	3	4	3	3	3	4	4	3	4	3	3	3	3	2	2	4	3	3	4	2	3	3	3	4	2	3	4	4
498	1	5	3	1	4	4	5	5	4	5	3	2	2	3	3	5	4	3	3	4	3	3	5	4	2	4	2	2	4	4	2	2	2	4	4	3	3	3	3	3	3	3	3	2	2	1	2	4	4
744	6	4	4	4	4	4	4	4	3	4	4	4	4	3	3	4	4	3	2	4	4	2	4	2	4	4	2	4	3	4	2	4	4	4	2	2	4	2	2	4	2	4	4	3	4	2	3	4	4
452	1	5	1	2	2	5	4	4	1	4	1	1	2	2	2	4	4	2	1	4	2	2	2	4	2	5	1	2	4	4	1	2	2	4	4	2	4	2	4	2	4	2	4	4	4	4	4	4	4
1253	6	4	1	2	4	4	4	4	3	4	4	2	1	4	4	3	3	2	4	3	4	3	4	4	4	3	4	4	2	2	4	4	2	2	4	4	4	4	4	4	4	4	3	2	4	2	2	4	4
543	6	5	5	5	4	4	4	4	4	4	2	2	2	2	2	4	4	3	4	3	4	2	4	3	2	4	3	3	4	3	3	2	3	3	3	3	4	2	3	2	4	2	3	2	4	4	4	4	4
504	6	4	1	1	3	2	2	2	1	3	4	4	1	2	4	4	4	2	2	4	3	2	3	4	2	4	2	2	4	4	2	2	2	4	1	4	4	3	3	3	3	3	3	3	4	3	4	4	4
367	1	4	2	2	4	4	4	4	4	4	2	2	4	4	2	4	4	2	4	4	4	4	4	4	4	4	4	4	4	4	2	2	2	4	4	3	4	3	3	3	3	3	4	2	4	2	2	4	4
605	6	5	3	5	5	3	5	3	3	5	3	3	4	5	4	3	3	3	3	3	3	3	3	3	3	3	3	3	3	3	3	3	3	3	3	3	3	3	3	3	3	3	3	2	4	1	3	3	3
891	3	5	3	1	3	4	4	4	2	4	4	4	3	2	3	4	4	2	2	4	3	2	4	4	3	2	3	2	3	4	3	2	2	2	3	4	3	4	3	3	2	3	3	3	4	2	4	4	3
486	1	4	2	4	4	2	4	4	4	4	4	2	4	4	2	4	4	4	4	4	4	2	4	5	4	2	4	2	4	2	2	4	2	2	2	3	4	4	4	2	4	4	3	2	4	1	2	3	4
1011	1	4	2	3	4	4	4	4	4	4	4	4	4	4	4	4	4	4	4	4	4	4	4	4	4	4	4	4	4	4	4	4	4	4	4	3	3	3	3	3	3	3	3	2	4	1	2	4	4
506	6	4	3	5	3	4	4	3	2	2	2	3	2	3	3	3	5	4	3	3	5	4	3	5	3	4	2	3	4	4	3	2	2	4	4	3	4	3	4	3	3	3	4	3	3	1	3	3	4
737	6	5	2	3	2	4	4	4	2	4	4	4	2	2	3	4	4	2	2	4	2	2	4	2	3	2	4	4	3	2	4	2	3	4	2	2	4	2	4	2	4	2	4	3	4	4	2	2	3
3323	6	4	2	2	4	4	4	4	4	4	4	2	3	3	2	2	4	2	3	4	4	4	4	3	4	3	4	3	3	3	4	4	4	3	4	2	4	2	4	4	4	2	4	4	3	1	4	3	4
808	1	4	1	3	2	1	4	1	2	4	1	1	4	3	2	2	4	4	3	4	4	4	4	4	4	4	4	4	3	2	4	4	2	2	2	4	4	4	4	4	4	4	4	2	4	2	3	4	4
746	6	4	1	3	4	4	4	5	3	3	4	2	3	4	2	4	4	2	4	3	3	4	4	4	4	4	4	4	3	4	2	2	3	2	3	3	3	4	2	3	3	4	3	3	4	1	3	4	4
851	6	4	1	3	2	2	4	3	2	2	3	2	3	2	2	4	4	4	2	3	4	2	2	4	2	2	2	2	4	4	2	2	2	4	2	2	4	4	4	2	2	2	4	2	4	3	3	4	4
680	1	5	1	5	3	5	4	5	4	5	4	2	1	3	1	4	4	1	1	5	2	4	5	5	1	4	2	2	4	4	2	2	2	4	4	2	2	4	4	2	4	2	4	2	4	4	4	4	4
844	6	4	4	2	4	4	4	4	4	4	4	3	1	2	1	4	5	3	2	2	1	3	4	4	2	3	2	2	4	4	2	3	2	4	4	3	4	2	4	2	4	2	4	2	4	1	2	4	4
672	1	5	2	1	2	5	4	4	4	4	5	2	1	1	2	4	4	2	4	5	2	2	4	5	1	5	2	2	4	5	2	2	1	4	4	2	4	2	4	3	2	2	4	4	4	2	3	3	3
634	6	5	1	3	4	3	4	4	4	4	3	3	3	4	2	4	4	4	4	3	4	4	4	4	3	4	2	2	4	4	2	2	2	4	4	2	4	3	3	3	3	3	3	4	4	4	4	3	4
488	2	4	2	4	4	2	4	5	4	4	2	1	4	4	4	4	4	4	3	4	4	3	4	3	4	2	4	4	2	2	4	4	4	2	2	2	3	4	4	3	4	2	2	4	4	3	4	4	4
521	6	5	1	1	3	4	4	4	3	4	4	2	1	2	1	4	4	2	2	4	4	2	4	4	2	2	4	2	4	4	2	2	2	4	4	3	4	2	4	2	2	2	4	3	4	1	3	4	4
627	6	5	1	5	5	1	5	5	5	5	1	1	5	5	1	5	5	5	3	3	4	5	4	1	4	1	4	5	2	2	5	3	4	1	4	4	4	5	4	5	5	5	5	2	4	2	3	3	4
877	1	5	1	1	3	2	5	5	4	5	3	2	1	2	1	2	1	1	3	4	2	1	5	3	3	3	3	2	4	4	3	2	3	3	2	3	2	3	4	2	2	4	4	3	4	4	3	4	4
494	1	5	1	3	4	4	4	3	3	4	3	2	2	1	1	5	5	2	1	2	3	3	2	4	2	4	2	3	3	4	3	2	2	4	3	2	5	3	3	3	3	3	3	3	4	1	4	4	3
962	1	5	1	2	2	3	4	5	3	4	4	1	2	2	1	4	4	4	1	4	3	4	4	4	4	3	4	4	3	4	4	4	4	2	4	4	4	2	4	2	4	2	4	2	4	3	3	4	4
558	1	4	1	2	4	4	3	3	4	4	4	3	1	2	3	4	5	4	2	3	4	2	3	4	2	4	3	3	3	3	2	2	3	2	2	1	4	2	4	1	4	1	4	4	4	2	3	4	4
1072	6	5	2	4	4	4	4	4	4	4	4	4	3	4	2	4	4	3	4	3	4	2	3	4	2	4	2	3	3	5	1	4	1	4	4	4	4	4	2	2	2	3	3	2	4	1	2	3	2
1087	6	5	1	4	4	4	5	4	3	5	2	1	3	4	2	4	5	5	2	4	4	4	4	4	2	2	2	2	4	4	2	4	3	3	3	3	4	3	4	3	3	2	4	2	4	2	3	4	4
929	6	4	4	4	4	4	4	4	4	4	4	4	2	4	2	4	4	1	4	4	4	2	4	4	4	4	2	2	4	4	2	2	2	4	2	2	2	2	4	2	2	4	2	3	4	2	2	3	3
803	6	4	1	1	4	3	4	2	4	5	2	1	1	2	1	5	5	1	4	4	2	4	4	4	3	4	4	3	3	4	3	3	3	3	3	3	4	4	4	4	3	3	4	2	4	2	2	4	4
528	6	4	3	3	5	4	4	4	4	4	4	2	2	4	3	4	4	2	2	2	4	4	4	3	3	2	4	4	3	2	4	3	3	3	2	3	3	3	3	4	3	4	4	3	4	3	2	4	4
468	6	5	1	3	4	3	4	5	3	4	2	1	3	3	2	4	4	3	3	4	4	3	4	3	2	3	4	3	4	3	3	2	2	4	4	2	4	2	5	3	3	3	4	2	4	3	4	4	4
515	6	5	1	1	5	5	5	5	5	5	5	1	1	5	1	5	5	3	1	3	3	3	3	3	3	3	3	3	3	3	3	3	3	3	3	3	3	3	3	3	3	3	3	4	4	3	4	4	4
1049	1	5	1	2	4	4	4	5	2	5	4	2	1	4	1	4	5	2	3	4	4	4	4	4	1	4	1	1	4	5	1	1	1	5	5	2	4	2	4	2	3	2	4	4	4	3	4	4	4
479	6	3	3	3	3	3	3	3	3	4	3	3	3	4	3	3	4	3	3	3	3	3	3	4	3	4	3	4	3	3	3	3	3	4	3	3	4	3	4	4	3	2	3	3	4	3	4	4	4
475	3	2	2	1	4	4	4	4	3	4	2	2	3	4	4	4	4	1	4	2	4	4	4	5	4	4	3	2	4	5	1	1	1	5	5	2	4	2	4	2	2	2	4	2	4	2	3	3	3
953	6	5	1	5	5	1	5	5	4	5	3	1	3	4	1	5	4	5	4	4	1	1	4	5	3	4	2	2	3	4	2	3	4	4	4	3	3	3	3	3	3	3	3	3	4	3	4	4	4
830	6	5	2	4	5	2	5	4	5	5	4	3	3	5	1	4	5	2	5	4	4	5	4	3	3	1	5	5	2	1	5	5	5	1	1	4	4	3	3	3	3	3	3	3	4	2	2	4	4
413	6	4	2	3	4	4	4	4	4	4	3	3	3	4	3	4	4	3	3	4	4	3	3	3	4	3	4	4	4	3	4	4	4	3	4	3	3	4	3	3	2	3	2	3	4	3	3	4	3
797	4	5	3	3	5	3	4	5	5	4	2	2	2	4	2	5	4	1	4	4	4	2	4	3	4	3	4	3	3	4	3	4	3	3	3	4	4	4	2	4	4	4	4	2	4	1	3	4	4
1144	6	3	1	4	3	4	3	4	4	4	2	2	2	2	1	4	4	3	3	4	4	2	3	4	2	4	3	3	4	5	1	1	2	4	4	4	4	4	4	2	4	4	4	3	4	1	3	4	4
776	6	4	1	1	3	4	5	3	3	4	4	3	2	3	2	3	5	2	3	4	4	3	4	3	2	3	4	4	3	3	3	3	4	3	4	4	4	2	4	3	3	2	4	2	4	2	3	4	4
510	1	5	1	3	4	4	4	4	3	4	3	1	3	2	3	3	4	3	3	4	3	3	3	3	2	3	3	3	3	3	3	3	3	3	3	4	4	4	4	4	4	4	4	4	3	4	4	4	4
929	6	4	1	1	4	4	4	4	3	4	4	2	1	2	2	4	4	2	2	4	4	2	2	4	2	4	4	2	2	4	2	2	2	4	2	4	4	2	4	2	4	2	4	2	4	2	4	4	4
544	2	5	2	2	4	4	4	4	4	4	4	1	2	1	1	5	4	3	2	2	4	1	2	5	1	4	1	1	4	5	1	1	2	5	4	2	5	2	5	1	1	1	5	3	4	3	4	4	4
442	6	2	1	3	4	4	4	4	3	4	2	1	4	4	1	4	5	4	4	4	4	3	3	4	3	5	4	3	4	3	3	2	3	4	3	4	4	4	4	3	3	3	3	3	4	1	2	4	4
1169	4	5	1	3	3	4	4	4	4	4	3	3	3	4	1	4	5	4	3	3	3	3	4	3	4	3	4	4	3	4	3	4	3	4	3	4	4	3	3	3	3	3	3	2	3	2	2	3	4
987	6	5	1	4	5	4	4	4	4	4	3	3	3	4	2	4	5	3	4	3	3	4	4	3	3	3	3	3	3	4	3	3	3	3	3	3	4	4	4	3	3	3	3	2	4	3	3	3	3
2199	6	3	4	2	4	2	4	2	4	2	2	4	4	4	4	4	4	2	2	4	2	2	2	4	2	4	2	4	4	4	2	2	2	4	2	4	4	2	3	2	3	4	3	3	4	2	2	3	4
1086	6	5	1	5	5	1	2	5	5	5	2	1	2	2	1	5	5	2	4	4	2	2	2	4	1	2	3	1	5	5	1	1	2	5	4	2	5	1	5	2	2	2	3	2	4	4	4	4	4
1466	6	4	1	1	1	3	5	5	3	5	3	1	2	1	1	5	5	3	1	3	5	5	5	5	3	5	1	3	5	5	1	1	1	5	5	4	4	2	4	1	4	1	4	2	4	3	4	4	4
668	2	5	1	4	3	3	4	3	5	5	3	1	5	4	2	5	5	5	3	5	5	3	5	2	4	2	4	4	1	1	5	4	4	3	1	3	3	4	2	2	3	4	3	3	4	2	3	4	4
2777	2	4	2	4	4	3	4	4	4	4	4	2	4	3	2	4	4	4	3	3	4	2	3	4	2	4	2	2	4	4	1	2	2	4	4	3	3	3	3	3	3	4	4	2	4	3	4	4	3
481	6	4	4	3	2	2	2	4	3	4	2	3	4	3	2	4	4	4	3	4	3	2	2	4	2	4	2	4	4	3	2	2	2	4	4	2	4	2	4	2	2	2	4	3	4	2	4	4	4
443	6	1	1	1	2	3	5	5	3	3	2	3	4	4	4	4	4	4	4	3	4	4	4	4	4	4	4	4	4	4	4	3	4	3	4	2	5	2	2	2	2	2	4	2	4	2	3	4	4
1004	1	5	1	4	3	3	4	4	3	4	2	2	3	2	2	4	5	4	3	4	4	3	4	3	3	3	3	3	3	4	4	3	3	3	3	4	4	4	4	4	4	4	4	3	4	4	3	3	3
731	6	4	3	3	4	4	3	3	4	3	4	4	3	4	4	4	3	3	4	4	4	4	3	4	4	4	3	4	4	3	3	4	4	4	4	3	3	3	3	4	4	4	4	3	4	3	3	3	3
433	2	5	1	1	3	1	2	4	1	5	1	1	3	4	4	5	5	5	1	5	1	1	1	5	1	5	1	1	5	5	1	1	1	1	1	1	5	3	5	2	4	4	5	3	4	1	3	4	4
595	6	4	1	5	5	4	4	3	3	4	2	3	4	2	2	5	5	4	2	4	4	3	3	3	2	3	4	4	4	4	2	2	2	3	3	2	4	3	3	2	3	2	4	4	4	1	4	4	4
728	6	4	1	3	3	4	4	3	3	3	3	2	3	3	2	4	4	3	4	3	4	4	4	4	3	4	4	4	3	4	3	2	4	3	2	3	4	3	4	3	4	2	4	2	4	3	3	4	4
481	1	4	2	2	4	3	4	4	3	4	3	2	3	2	4	5	4	3	3	4	4	2	2	4	3	2	2	4	4	2	3	3	2	4	2	4	4	3	4	2	3	3	4	3	3	1	2	4	4
531	6	4	1	4	5	3	5	4	5	5	2	2	3	4	2	4	4	3	5	3	3	3	2	5	3	5	2	2	5	5	2	2	2	5	3	4	3	4	4	4	3	3	4	2	3	1	3	3	4
681	6	5	1	4	3	3	4	5	3	5	3	2	3	1	1	5	5	4	2	4	3	1	2	4	2	2	2	3	4	4	1	3	2	3	3	2	4	3	3	2	4	2	3	4	4	3	4	1	4
439	6	4	2	2	4	4	4	4	4	4	4	2	3	4	4	4	4	2	4	4	4	3	4	4	3	4	3	3	4	4	2	3	2	4	3	4	3	3	4	3	3	3	3	3	4	2	3	4	3
719	1	4	1	4	3	4	4	4	2	4	4	4	1	4	3	5	5	3	4	4	4	3	3	3	3	2	4	3	2	4	4	4	2	4	3	2	5	3	3	1	3	3	3	2	4	1	2	4	4
505	4	5	1	2	1	2	5	4	3	5	2	1	1	1	1	4	4	3	1	2	4	1	5	3	4	3	4	3	2	4	4	4	4	2	1	4	4	4	4	2	2	1	1	4	4	4	4	4	4
687	6	5	4	3	3	3	3	3	4	4	1	5	5	5	3	5	4	5	4	2	4	3	2	4	2	4	2	2	4	5	2	2	2	4	4	2	4	2	4	2	2	2	4	3	4	2	2	2	2
716	1	4	3	3	4	3	4	3	4	4	4	4	4	4	3	3	4	3	4	4	4	4	3	3	4	3	4	4	3	4	2	4	4	3	3	3	3	4	2	4	2	4	3	2	1	2	3	1	3
430	3	4	1	2	4	4	4	4	4	4	2	2	2	4	2	4	4	2	2	4	4	4	4	4	4	2	4	4	2	4	4	4	2	4	4	2	4	4	4	4	4	4	4	2	4	3	2	3	4
922	6	5	1	2	1	4	5	5	2	5	2	1	1	2	1	5	5	4	2	4	2	1	5	5	1	5	5	2	4	5	2	2	4	5	2	2	4	1	4	1	4	1	5	3	4	4	3	4	1
481	6	4	3	2	4	3	4	4	5	4	3	3	4	3	2	5	4	3	4	4	4	3	4	4	3	4	3	2	4	4	3	2	4	4	4	2	4	3	4	4	3	3	3	3	4	1	3	4	2
774	2	4	2	3	5	3	4	4	4	4	4	4	4	4	4	4	4	4	4	4	4	4	4	4	3	4	3	1	3	4	2	3	3	3	3	4	2	5	1	5	2	4	2	2	4	4	2	3	3
585	4	5	3	1	5	2	5	5	4	4	4	3	2	3	4	4	4	2	2	3	2	2	3	4	4	3	5	4	2	4	4	4	3	3	4	4	4	4	4	4	4	4	4	3	4	2	2	4	4
475	6	5	3	3	4	3	4	3	2	4	3	3	3	2	2	4	4	3	3	3	4	3	3	3	3	4	3	4	3	3	3	4	4	3	3	4	4	3	3	3	3	3	4	3	4	2	3	4	4
630	6	4	2	1	1	4	4	4	2	4	5	4	1	1	4	5	5	1	1	2	1	2	5	3	4	2	4	4	4	4	2	4	3	4	3	2	4	1	4	1	5	1	5	4	4	2	2	4	4
1079	2	4	3	3	3	3	4	3	4	4	3	3	2	4	4	4	3	4	4	4	4	3	3	2	2	2	4	4	2	2	4	4	4	2	2	2	4	3	4	3	4	2	4	2	4	1	3	3	4
1040	1	5	1	3	4	4	4	4	1	4	4	1	3	3	4	5	5	3	3	5	4	3	3	3	3	5	5	1	4	5	1	1	1	5	4	4	3	3	4	1	3	4	4	3	2	4	4	4	4
300	1	3	3	3	4	3	3	3	4	4	4	3	3	4	4	4	3	3	3	3	3	4	3	4	3	3	4	3	3	3	3	4	3	4	3	4	4	3	3	4	3	4	3	2	4	2	3	3	3
863	6	5	2	3	4	4	4	4	3	4	2	3	4	4	2	3	4	4	5	3	4	4	3	4	3	3	3	3	4	4	3	3	3	4	3	4	4	3	4	3	4	2	3	3	2	1	2	3	4
785	2	4	2	3	5	3	5	4	5	4	4	3	2	5	4	4	4	3	5	4	4	3	3	3	4	2	4	5	2	2	4	4	4	3	2	4	3	4	3	4	4	4	2	1	4	2	2	4	4
335	6	4	4	3	3	3	4	4	4	3	3	2	2	3	2	4	4	3	4	4	3	3	4	4	2	4	2	2	4	4	2	2	2	4	4	2	4	4	3	3	3	3	4	3	4	3	3	4	4
818	1	5	1	1	4	5	4	4	3	5	5	1	1	4	1	4	5	1	2	4	2	4	4	5	2	2	1	2	4	5	1	2	2	4	4	1	4	4	4	1	4	3	4	3	4	2	3	3	4
449	2	1	1	1	1	5	5	5	5	5	5	1	1	4	5	4	4	1	3	4	1	4	4	4	3	3	3	4	4	4	1	3	1	4	3	4	4	4	4	2	4	4	4	3	4	3	4	4	4
578	6	4	1	3	4	4	4	4	4	4	4	4	3	4	2	4	4	4	3	4	4	3	4	3	3	2	4	4	3	3	2	3	3	3	2	4	4	4	4	2	3	2	4	2	4	3	4	4	4
710	6	5	1	4	4	2	5	4	4	5	3	2	1	1	1	2	3	2	4	4	1	1	5	4	2	5	3	3	4	5	1	3	2	4	4	2	4	1	1	2	2	2	4	3	4	4	4	4	4
853	6	4	4	4	3	4	4	4	3	4	4	3	2	3	1	5	5	3	3	2	4	2	4	4	4	2	4	4	4	4	3	2	3	2	4	3	4	3	3	2	3	2	4	3	4	4	4	4	4
799	1	5	1	3	4	2	3	4	4	4	4	2	4	4	1	4	5	2	4	4	4	3	4	4	2	4	4	4	4	4	3	4	4	4	2	4	4	4	4	2	4	4	4	2	1	1	2	3	4
557	6	5	2	5	5	1	2	4	4	4	2	2	4	4	2	4	4	4	4	4	4	3	4	4	2	4	2	4	4	4	2	4	2	4	4	2	4	4	4	4	2	4	4	3	3	1	3	4	4
4623	3	4	3	4	4	3	4	4	4	3	3	3	3	3	3	3	4	4	3	3	4	4	4	4	3	4	4	4	4	4	3	3	3	4	3	3	3	3	3	3	3	3	3	4	4	3	3	4	4
314	1	4	3	4	4	3	4	4	2	4	1	4	4	2	2	4	4	4	3	2	4	1	4	4	4	4	1	3	4	4	1	2	3	3	4	4	3	3	4	2	4	2	2	3	4	2	3	3	4
375	6	4	3	2	4	4	4	4	4	4	4	3	3	4	4	4	4	3	3	4	4	3	4	3	2	4	4	4	4	2	4	2	4	2	2	4	4	2	4	2	4	2	3	4	3	3	4	4	4
481	6	4	3	4	4	4	5	4	3	4	3	3	3	3	3	5	4	4	4	3	3	3	3	4	3	4	3	3	3	3	3	4	3	3	3	2	4	2	3	3	3	3	3	3	4	2	3	4	4
1329	1	4	2	4	3	3	2	3	5	2	3	3	2	4	4	3	2	3	2	2	3	3	4	2	3	2	3	1	3	4	3	3	3	3	2	2	4	4	3	3	4	3	4	3	4	2	4	4	4
437	2	5	1	1	2	4	5	4	3	5	4	4	2	2	1	4	5	3	2	4	1	2	4	5	3	4	2	2	3	5	2	2	2	5	4	1	4	1	5	1	4	1	5	3	4	1	4	4	4
587	6	4	1	1	3	4	4	3	3	4	4	2	1	2	4	4	4	1	1	4	3	1	2	1	2	2	2	5	2	4	5	4	4	3	4	5	5	5	5	5	5	1	5	3	4	3	3	4	3
403	1	4	4	4	4	3	3	4	4	4	2	3	3	3	2	5	5	3	3	3	4	3	3	4	3	4	3	4	4	4	3	3	3	4	3	3	2	5	2	3	3	3	2	3	4	2	3	3	4
318	6	3	3	3	5	3	5	4	4	5	4	2	2	5	2	4	4	3	4	4	4	3	5	4	3	4	2	3	3	4	2	2	2	4	4	4	4	4	4	3	3	3	3	3	4	2	3	4	4
1235	6	2	1	1	4	3	5	5	1	5	5	1	3	4	1	4	4	3	4	4	3	3	4	4	4	1	5	4	3	5	1	3	1	5	5	1	4	1	3	4	1	4	3	2	4	4	4	3	4
592	6	5	2	1	2	5	4	4	1	5	4	4	1	2	2	5	5	1	2	4	4	1	5	5	1	5	1	1	5	5	1	1	1	5	4	2	4	2	4	1	3	1	4	3	4	4	4	4	4
320	6	5	1	2	4	4	4	4	3	4	2	2	3	1	1	4	3	3	3	4	2	2	4	3	4	3	4	3	4	4	3	4	3	4	3	5	4	2	4	2	4	3	4	3	4	1	3	1	4
1011	1	4	2	2	4	4	4	3	2	4	3	2	2	4	1	4	4	3	2	2	4	2	4	4	4	2	3	3	3	4	2	2	3	4	3	3	4	4	4	4	4	3	4	3	4	3	3	4	4
1095	6	5	2	1	5	3	5	4	4	5	4	3	3	4	1	4	4	3	5	4	5	3	5	2	2	3	5	3	4	4	1	1	5	4	5	3	3	3	3	3	3	3	3	1	4	1	4	4	4
509	1	5	4	4	5	4	3	3	3	4	3	3	3	3	3	4	4	2	3	4	4	3	4	4	2	2	4	4	4	4	1	2	4	4	3	4	4	3	4	4	4	3	4	3	4	1	3	2	4
738	6	4	2	2	3	4	5	3	2	3	4	2	3	2	3	5	4	3	3	4	4	3	4	4	2	4	2	3	4	4	1	2	2	4	1	2	4	2	4	1	4	2	4	4	4	3	4	4	4
756	6	5	1	4	5	2	4	4	4	4	1	2	2	4	2	4	5	3	4	4	5	4	3	5	3	4	4	4	3	4	4	4	3	4	3	2	4	2	3	2	3	3	3	2	4	2	3	4	3
571	1	5	4	4	3	4	4	4	4	4	3	4	4	3	4	3	4	4	3	2	4	3	3	4	3	4	3	3	3	4	3	3	2	3	4	4	4	3	4	3	3	3	4	2	4	2	4	4	4
611	1	5	1	2	4	3	4	4	4	4	2	2	3	4	4	4	5	4	4	4	2	4	4	4	2	5	2	2	5	5	2	2	2	5	5	2	5	3	5	5	4	2	4	3	4	2	4	1	1
420	6	4	1	4	2	1	4	3	4	4	3	3	3	3	3	3	3	3	3	3	2	3	4	4	2	4	2	3	4	4	4	2	2	2	2	2	4	2	3	4	4	4	4	3	4	2	4	1	4
348	1	4	1	4	4	2	4	4	4	4	2	2	4	4	1	4	5	4	4	4	4	4	4	4	2	4	2	2	4	4	2	2	2	4	4	4	4	2	4	2	4	3	4	2	4	3	3	4	4
600	1	5	1	4	5	4	5	5	5	5	4	1	2	5	1	5	4	4	5	5	5	1	4	2	4	2	4	4	3	3	3	4	4	2	3	1	5	1	5	2	4	2	4	2	4	2	4	4	4
341	6	4	3	2	4	4	4	4	4	4	2	2	3	2	4	4	4	4	3	3	4	3	4	4	4	4	3	3	4	3	3	3	3	4	3	2	4	3	4	3	3	4	3	3	4	2	3	4	4
520	6	4	4	4	5	3	4	4	4	5	5	4	3	4	4	4	3	2	3	4	4	3	4	4	3	4	4	5	3	4	3	5	4	4	4	4	4	4	4	4	3	3	3	2	4	1	3	1	4
593	4	5	1	3	5	3	4	4	3	5	3	1	1	3	1	5	4	1	5	2	3	3	4	5	1	5	1	3	4	5	2	2	1	5	4	4	3	4	3	3	3	3	2	3	4	1	4	4	4
497	2	5	4	5	4	1	5	5	4	5	1	5	2	4	4	5	5	1	1	1	4	1	1	1	4	4	4	5	2	4	4	4	4	4	2	1	5	4	5	1	2	2	5	4	4	1	4	3	3
453	2	5	1	1	4	3	3	3	4	4	2	2	3	3	1	4	5	5	5	5	5	4	2	3	3	3	3	4	4	4	2	2	2	4	4	2	2	3	4	2	2	4	4	2	4	3	3	4	4
717	2	5	1	3	5	4	4	2	1	1	2	1	2	2	1	4	5	1	3	4	3	1	2	5	1	5	1	1	5	5	1	1	2	4	5	4	5	5	4	1	3	1	5	2	4	4	4	3	4
787	1	5	2	3	5	2	4	3	3	4	1	2	4	4	2	4	5	4	4	4	4	4	4	3	4	3	4	4	3	3	4	3	4	3	2	4	4	4	3	2	4	4	3	2	4	2	2	3	3
1304	6	5	1	2	3	2	4	4	4	3	3	2	2	2	1	4	4	4	4	3	4	4	3	3	2	3	4	3	4	4	2	2	2	4	4	4	4	4	4	2	4	3	4	2	4	2	3	4	4
1002	6	5	1	1	1	5	5	5	1	5	5	3	3	3	3	5	4	1	1	5	5	2	5	1	3	3	3	4	3	3	3	3	3	3	3	1	5	2	3	4	3	3	3	3	2	2	3	4	4
952	6	4	2	2	3	4	5	3	2	4	4	4	2	2	3	4	4	2	2	3	4	2	4	3	4	2	4	4	2	4	5	3	3	2	2	3	4	4	5	2	4	2	4	3	4	1	4	4	4
1172	1	5	1	2	3	3	5	4	3	2	2	1	3	4	1	4	5	4	4	4	5	2	4	4	2	2	3	4	2	4	2	1	2	4	4	2	5	3	5	1	4	1	4	3	4	4	4	4	4
529	1	5	1	1	3	5	5	5	1	5	1	1	1	1	1	5	1	1	1	5	5	4	5	4	1	5	1	3	5	5	1	1	5	5	4	3	4	1	4	2	4	3	4	3	4	2	4	4	4
448	6	5	1	1	5	2	4	4	2	5	3	3	3	5	3	4	5	3	3	4	4	4	3	4	3	4	2	5	4	3	3	3	3	3	3	4	4	4	2	2	3	4	3	2	4	3	3	4	3
1451	2	3	2	5	4	4	4	4	4	5	2	4	4	4	2	5	4	4	2	4	5	2	3	5	1	5	2	4	5	5	1	1	1	4	4	1	5	1	5	1	4	1	5	4	4	2	3	4	4
469	2	5	1	3	4	2	4	4	2	4	4	4	3	4	2	4	4	3	2	4	4	2	4	2	4	2	4	4	2	2	4	4	4	2	2	2	4	4	4	2	4	2	3	3	4	4	3	4	4
714	6	5	1	1	5	1	5	4	5	5	1	1	1	5	1	2	5	1	4	5	1	4	5	4	5	2	2	5	2	2	5	5	4	1	2	4	4	1	4	1	4	2	4	2	4	4	4	4	4
711	6	4	1	4	4	4	4	4	4	4	2	2	2	4	2	4	4	2	4	3	4	3	4	4	3	3	3	4	3	4	3	4	3	4	2	2	4	2	4	2	4	3	3	3	4	2	4	4	4
590	6	3	1	2	4	4	4	3	3	4	2	2	4	4	3	5	4	2	3	2	5	2	3	4	4	5	3	3	3	5	1	2	3	2	3	2	5	4	5	2	4	3	5	2	4	2	4	4	4
888	1	4	3	4	5	4	4	4	4	4	4	3	2	3	3	5	5	4	4	3	4	3	2	4	2	5	2	2	3	5	1	1	2	5	4	4	4	4	4	4	4	4	4	4	4	4	4	4	4
5378	6	4	1	3	4	3	4	4	3	4	3	2	3	4	2	4	4	3	4	3	4	4	4	3	4	3	4	3	3	4	3	3	3	3	3	3	4	3	4	2	4	3	3	4	4	2	4	4	4
451	1	4	2	1	4	2	5	5	4	4	4	2	2	4	4	4	5	2	2	4	4	1	4	4	2	4	4	2	2	4	4	4	1	4	2	1	4	2	4	1	4	1	3	2	3	4	4	4	4
950	6	5	1	2	4	4	5	4	4	5	4	1	3	3	1	5	5	4	3	4	4	4	4	5	3	5	2	1	4	5	1	1	1	5	4	5	5	4	3	3	3	4	4	3	4	4	4	4	4
444	1	5	1	4	3	5	5	5	1	5	5	1	1	1	5	5	4	1	1	4	2	4	4	4	2	2	2	2	2	4	2	2	2	4	2	2	3	2	2	2	2	2	2	2	4	2	4	4	4
452	6	4	2	1	4	3	3	4	4	3	2	1	2	3	2	5	4	3	2	1	3	2	3	4	3	4	2	2	4	4	2	2	1	5	3	4	4	4	3	3	4	4	4	3	2	1	4	4	4
965	6	5	1	1	3	5	5	5	5	1	2	1	1	1	1	5	5	2	2	4	3	4	3	5	3	2	1	4	5	5	3	3	3	4	2	4	4	5	4	4	4	4	5	4	4	4	4	4	1
444	2	5	1	4	4	4	1	5	1	5	1	4	5	4	4	4	5	5	1	5	5	5	5	3	4	3	3	5	1	4	4	1	1	1	2	2	4	2	4	4	4	2	4	2	4	1	3	4	4
384	6	4	1	4	5	4	4	4	4	4	2	1	2	2	1	5	4	2	4	4	4	3	4	4	3	4	2	3	3	4	3	3	4	3	4	4	4	2	4	2	2	4	4	3	4	3	4	4	4
396	2	5	1	4	5	2	3	4	3	5	2	1	3	2	1	5	4	3	4	4	3	3	4	4	3	3	3	3	4	4	2	3	3	3	3	3	4	2	4	2	3	3	4	3	4	4	4	4	4
687	2	4	3	5	5	3	5	5	5	5	2	1	5	5	3	5	4	5	5	5	5	3	5	5	2	5	3	3	5	5	1	1	1	5	3	2	3	4	4	2	3	2	3	2	4	1	2	4	4
694	6	1	4	1	5	1	4	4	1	5	1	5	5	1	5	5	5	5	3	5	5	5	1	5	1	1	3	5	5	5	1	1	1	5	1	4	4	4	4	1	1	1	1	2	4	3	3	4	4
504	1	5	1	4	4	4	4	4	4	4	4	4	4	4	2	4	4	4	2	4	4	2	4	3	4	3	4	4	3	3	4	4	4	4	2	4	2	4	2	4	2	4	2	2	4	2	3	4	4
1411	1	5	1	1	4	4	5	5	5	5	1	1	2	5	2	5	5	3	5	3	4	4	4	4	2	4	2	5	4	4	2	3	5	4	4	2	4	2	4	2	3	4	4	2	4	2	3	3	4
451	4	5	1	4	4	3	4	4	4	5	4	2	3	4	2	5	5	4	3	3	5	2	4	4	4	4	4	4	2	2	2	5	4	2	2	4	4	4	4	2	4	4	4	2	4	2	3	4	4
1182	3	5	1	3	5	3	5	5	4	5	1	1	1	4	1	4	5	4	4	4	5	3	4	5	3	5	3	3	4	5	1	2	3	3	3	4	3	2	3	3	2	4	4	2	4	4	3	4	4
643	6	5	1	2	1	5	5	5	2	5	5	2	1	1	2	5	5	1	1	5	5	1	5	2	2	2	4	4	2	4	4	4	2	2	4	2	4	2	4	2	4	2	4	3	4	3	3	4	4
636	6	5	1	3	4	2	4	5	3	4	2	1	3	4	2	4	5	4	2	3	3	3	3	4	2	4	3	4	3	4	3	4	4	4	4	4	4	3	4	3	3	3	3	3	4	3	4	4	4
398	6	5	1	3	4	3	5	4	2	4	2	2	2	3	4	4	4	3	2	3	2	2	4	4	3	4	2	3	4	4	2	2	2	4	4	4	4	3	3	2	4	2	4	3	4	4	4	4	4
654	1	4	3	3	4	4	4	4	4	4	4	4	3	4	3	4	4	4	4	4	4	4	4	4	4	3	4	3	3	3	3	3	2	3	3	3	4	4	4	4	4	3	3	1	4	1	2	4	4
516	6	5	1	5	4	3	4	4	5	4	5	2	4	2	4	4	4	2	4	4	2	2	4	5	1	5	1	1	5	5	5	1	1	5	5	1	4	4	2	2	3	2	4	2	4	1	4	4	4
4707	6	3	1	1	3	1	5	4	4	4	3	1	1	5	5	5	5	1	4	5	5	5	5	3	1	5	4	3	4	1	4	5	5	3	1	5	5	4	5	5	3	1	4	2	4	4	4	4	4
532	6	1	1	1	1	5	5	4	5	4	4	3	5	1	2	4	5	2	1	3	2	3	4	4	1	4	3	4	3	3	2	2	2	4	4	2	4	2	2	2	4	2	4	3	4	4	4	3	4
346	6	4	1	4	5	2	3	4	4	3	1	1	2	3	2	4	4	3	4	4	4	3	4	4	2	3	2	3	4	4	2	2	3	4	4	2	4	2	3	4	4	2	3	2	4	2	4	4	4
534	6	5	1	1	4	4	5	5	4	4	3	2	2	4	5	4	4	2	3	3	4	3	5	5	1	5	1	3	5	5	1	4	2	4	2	3	4	3	3	3	3	3	3	2	4	2	4	4	4
1226	6	4	4	4	5	1	2	5	5	4	1	1	4	4	1	4	5	5	4	1	5	1	2	4	2	5	2	5	5	4	4	1	2	4	3	2	4	4	4	2	4	4	4	2	4	3	4	4	3
591	2	5	4	5	5	3	5	5	2	5	2	2	4	5	2	4	4	2	3	3	4	3	4	4	2	4	2	2	4	3	2	2	2	3	4	2	4	2	4	2	4	2	4	3	3	2	3	4	4
752	6	5	2	2	4	4	5	5	1	5	4	3	2	2	5	4	5	5	3	4	4	3	4	3	4	2	4	4	2	2	3	3	3	2	2	3	4	3	4	3	3	3	4	4	1	1	3	4	4
726	6	5	1	5	4	3	5	5	5	5	1	1	4	4	1	4	5	5	4	5	4	5	5	4	3	3	4	4	3	4	4	3	3	4	3	3	4	3	4	2	3	2	4	2	2	2	1	3	4
650	6	4	1	2	4	4	5	4	2	4	4	4	1	2	2	4	4	2	2	2	2	2	4	4	4	4	4	4	4	4	4	4	2	4	4	4	4	4	4	2	2	2	2	4	4	4	4	4	4
977	6	5	1	1	4	3	4	4	3	5	4	1	5	1	1	5	5	1	2	4	5	1	5	3	3	3	3	4	2	3	3	4	4	3	2	3	4	4	3	3	3	3	3	2	4	2	3	4	4
415	1	5	3	4	5	3	3	4	4	4	3	2	4	4	4	4	4	3	4	4	4	4	4	4	4	4	3	4	3	3	4	4	4	3	4	4	4	4	3	4	3	4	3	2	4	2	3	4	4
712	6	3	2	5	3	4	4	2	4	5	4	3	2	2	3	4	5	2	2	3	2	1	3	5	3	3	3	2	4	5	2	3	2	4	3	2	5	2	2	1	4	3	4	3	4	2	4	4	4
531	6	4	3	2	4	4	4	4	3	4	2	2	2	4	3	4	4	2	4	4	4	4	3	4	3	3	2	2	4	4	2	2	2	4	4	2	4	3	4	2	4	2	4	3	4	4	3	4	4
688	3	5	1	4	4	5	4	4	4	4	2	2	2	2	2	5	5	5	2	3	4	2	5	5	2	5	1	2	5	5	1	1	1	5	5	2	5	1	4	2	4	2	4	3	4	4	4	4	4
836	6	4	1	2	4	4	4	4	4	4	4	2	2	2	2	4	4	4	2	4	4	3	3	4	3	4	2	4	3	4	2	2	3	5	3	2	5	1	4	2	2	2	4	3	4	4	4	4	4
763	1	1	5	4	5	2	5	5	4	1	3	1	3	1	5	4	5	2	3	5	3	3	3	5	1	5	1	5	5	5	1	1	1	5	2	5	5	5	3	1	3	1	1	3	4	4	4	4	4
397	4	4	1	4	5	2	4	4	4	3	1	2	2	3	3	4	5	4	4	4	4	3	4	4	3	4	3	3	4	4	3	3	2	3	3	3	3	2	3	4	3	3	4	3	4	1	4	4	4
958	6	4	1	4	4	4	4	4	3	4	2	2	3	2	1	4	4	3	2	4	4	3	4	4	3	4	3	4	4	3	3	4	3	4	4	4	4	3	4	3	1	3	4	2	4	2	4	3	2
574	2	4	2	3	4	4	4	4	4	4	4	2	4	4	4	4	3	4	2	4	4	4	4	5	4	4	2	4	4	4	2	2	2	4	4	5	4	4	4	3	2	2	4	2	4	3	4	4	4
1758	1	3	3	4	5	2	5	4	4	4	4	2	4	4	4	4	4	4	3	3	4	3	4	4	4	4	4	4	3	4	4	3	4	4	2	3	4	3	3	3	3	3	3	3	4	2	4	4	4
681	1	5	2	2	4	4	4	4	4	4	4	4	2	4	2	4	4	2	2	4	2	2	4	4	4	4	4	4	4	4	2	4	2	4	2	2	4	2	4	2	4	2	4	2	4	2	3	4	4
507	6	4	3	4	4	3	4	4	4	4	4	3	4	4	2	4	4	4	4	3	4	4	4	4	3	4	4	4	3	4	2	4	4	4	2	4	4	4	4	3	4	2	4	3	4	3	3	4	4
1263	2	5	1	3	4	5	5	5	4	4	4	3	1	3	1	4	5	1	1	3	3	1	4	5	1	5	1	1	5	5	1	1	1	1	5	5	4	4	4	4	4	4	4	4	4	4	4	4	4
448	6	4	3	3	4	4	4	4	4	5	4	2	4	4	3	4	4	4	4	4	4	3	3	4	2	4	2	2	3	4	2	2	2	2	4	2	4	4	4	2	4	2	5	3	4	2	3	4	4
462	1	4	2	2	3	4	4	4	4	3	3	3	2	4	1	5	4	3	3	4	4	3	4	3	2	4	2	3	4	4	2	2	2	4	4	2	4	4	4	3	3	3	3	3	1	3	4	1	4
502	2	3	2	2	1	5	5	4	4	5	1	1	4	4	1	5	5	4	1	5	4	2	5	4	2	4	2	5	4	4	1	1	1	4	4	4	4	1	4	2	1	1	4	3	4	3	4	3	4
524	1	5	1	4	5	1	3	4	3	5	5	1	5	5	1	3	5	4	5	3	2	4	4	2	5	3	5	5	3	3	5	5	5	5	5	5	2	5	2	2	2	5	2	2	4	1	3	2	3
461	6	1	5	1	1	1	5	5	1	3	3	3	3	1	3	3	5	1	1	1	1	1	3	5	1	5	5	1	5	5	1	1	1	5	5	5	5	5	5	1	1	1	1	4	4	4	4	4	4
880	3	1	3	2	3	2	3	4	1	4	4	3	4	3	1	5	5	2	2	3	4	1	4	3	4	4	2	5	2	4	3	3	2	2	2	4	4	4	5	4	5	4	5	3	4	1	4	4	4
3012	2	5	1	2	3	4	5	4	4	4	4	1	1	4	4	4	5	3	3	4	4	3	4	2	4	2	5	4	4	4	3	2	4	4	2	4	4	2	4	2	4	2	5	1	4	4	4	4	4
808	2	5	1	3	2	4	3	5	2	5	4	2	2	2	1	5	5	3	2	5	4	2	4	4	3	4	2	2	4	4	2	2	1	4	3	2	4	2	4	2	4	2	4	4	4	4	4	4	4
398	1	5	3	4	5	4	4	4	4	4	1	4	1	5	1	5	5	4	3	1	4	3	3	4	5	4	5	4	1	4	1	1	3	5	5	3	1	5	1	5	1	5	1	2	4	4	4	1	4
1048	4	4	1	3	2	4	5	5	4	5	4	1	3	1	1	4	5	2	1	4	4	4	5	4	2	3	5	3	4	5	4	4	4	2	1	4	4	4	4	1	4	1	3	3	4	4	4	4	4
413	2	5	1	4	4	2	4	4	4	4	2	1	4	4	1	4	4	4	3	4	4	3	4	5	2	5	1	2	4	5	1	1	1	5	5	2	5	2	5	2	4	2	4	4	4	2	4	4	4
385	6	4	2	4	4	3	4	4	4	4	4	2	4	2	2	4	4	3	2	3	4	4	4	4	2	4	2	4	2	4	2	2	2	4	4	2	4	2	4	2	4	2	4	2	4	3	4	4	4
471	1	5	5	1	5	5	5	5	5	5	5	5	1	5	3	5	5	3	5	5	5	5	1	5	5	5	5	5	5	5	5	5	5	5	5	2	5	5	5	5	5	5	5	1	4	1	1	3	3
515	6	5	2	4	5	2	4	4	4	4	2	2	2	2	2	5	5	4	2	2	4	4	3	2	4	2	5	5	2	2	2	4	4	2	2	3	5	4	4	2	2	2	4	3	4	3	4	4	4
741	1	4	1	1	1	4	4	5	3	5	5	1	1	1	5	5	5	1	1	5	1	1	5	4	4	4	4	4	3	4	4	4	4	4	1	3	4	2	4	2	4	2	4	2	4	4	4	4	4
674	1	5	1	2	2	5	4	5	2	4	4	1	2	1	1	5	5	3	2	3	3	1	4	4	3	3	3	4	2	3	4	3	4	4	2	3	5	1	4	2	4	2	5	4	4	4	4	4	4
2475	6	5	1	2	2	4	4	5	2	4	2	2	3	2	1	4	5	4	2	4	4	3	4	4	3	3	3	2	3	3	3	3	3	3	3	1	5	1	5	1	5	1	5	3	4	3	4	4	4
515	3	5	2	2	4	5	4	4	4	5	3	1	2	5	1	4	5	4	4	4	4	2	4	5	2	4	5	2	4	5	2	2	1	5	4	4	4	2	4	2	4	2	4	2	4	1	3	4	4
2036	2	5	1	1	3	4	4	5	3	5	1	1	3	3	1	5	5	3	3	5	4	1	5	4	3	4	2	5	4	4	1	5	5	3	3	3	4	2	4	2	2	2	4	3	4	2	4	4	4
775	1	5	2	2	4	4	4	5	2	4	5	2	2	2	2	4	5	4	2	4	4	2	4	5	2	5	2	2	4	4	2	2	2	4	4	2	4	3	4	2	4	2	4	2	4	4	4	4	4
319	2	4	3	3	5	4	4	4	4	4	3	3	2	4	4	3	4	3	4	4	4	4	4	4	3	4	4	3	3	3	3	3	3	3	3	3	4	3	4	3	3	3	3	2	4	1	2	4	4
770	1	2	4	1	4	4	4	4	3	4	5	4	2	4	4	4	3	2	4	2	2	2	4	4	4	4	2	2	4	4	2	2	2	4	4	2	4	4	4	2	5	2	4	3	4	3	3	4	4
805	6	4	3	2	2	3	5	4	2	4	4	4	3	3	3	4	4	4	3	3	4	1	4	4	2	4	2	2	5	5	1	2	2	4	4	4	4	2	5	1	5	1	4	4	4	2	3	4	4
485	2	4	1	4	4	4	4	4	4	4	4	2	2	4	2	4	4	2	3	3	3	4	4	3	4	3	4	4	3	3	4	4	4	3	1	4	4	4	4	2	2	2	3	4	4	2	3	4	4
486	6	4	4	5	5	4	4	4	5	4	2	3	4	4	2	4	4	4	4	5	5	4	4	4	4	4	2	4	4	4	3	4	2	4	3	3	4	4	3	4	3	3	3	3	1	2	4	1	4
592	6	5	1	2	3	3	5	4	3	4	3	3	3	3	4	3	5	3	3	4	3	3	3	2	3	3	3	4	3	3	3	3	3	4	3	4	4	4	4	4	4	4	4	2	4	3	3	4	4
510	6	5	3	4	3	3	5	5	4	5	3	3	1	3	2	5	5	1	1	3	4	2	1	5	1	5	1	3	5	5	1	1	1	5	5	1	5	1	5	1	5	1	5	4	4	2	2	4	4
3059	6	4	1	3	5	4	5	5	4	4	4	4	3	4	1	4	5	4	1	4	4	1	4	5	3	3	1	1	4	5	2	4	1	4	3	4	4	2	4	1	4	2	4	3	4	4	4	4	4
430	6	5	1	1	4	4	5	4	4	5	4	1	1	4	5	4	5	1	4	5	4	4	4	3	4	2	5	4	3	2	5	5	5	2	1	3	5	4	5	4	4	3	5	4	4	4	4	4	4
1630	6	5	1	4	5	2	5	4	2	4	2	1	2	3	2	4	4	1	2	4	4	3	4	5	4	4	4	4	3	5	2	4	2	2	4	2	4	3	3	2	3	2	4	3	4	4	4	4	4
618	6	4	2	5	4	4	5	4	4	3	4	4	2	3	4	4	4	2	3	4	4	4	5	4	2	4	2	3	4	5	2	2	2	4	4	4	4	3	4	3	3	2	4	3	4	2	3	4	4
2611	6	5	1	3	4	4	5	5	4	5	2	1	2	4	1	4	5	3	2	4	5	4	4	5	3	4	5	4	2	3	4	4	4	3	3	3	4	2	3	3	3	3	4	3	4	1	4	4	4
1193	6	5	1	4	3	4	5	4	2	4	2	1	3	2	3	5	5	3	4	2	3	3	5	2	4	5	3	5	5	3	5	1	4	2	3	2	4	2	4	2	4	2	4	2	4	4	4	4	4
812	4	5	1	3	2	4	5	5	4	4	4	4	3	3	2	4	5	3	4	4	4	2	2	4	4	4	4	4	4	4	3	3	3	4	3	2	3	2	2	2	4	4	4	3	4	4	4	1	4
474	6	4	2	4	5	3	3	3	4	3	2	3	2	3	3	4	5	2	4	3	2	2	3	4	3	3	3	3	4	3	1	3	2	4	3	3	4	3	4	4	4	3	4	3	4	4	4	4	4
1326	6	5	2	3	4	2	4	4	4	4	3	1	2	3	1	4	5	3	2	3	3	2	4	4	3	3	3	4	2	3	4	2	3	3	3	4	4	5	5	4	4	4	4	4	4	4	4	4	4
645	6	4	1	2	5	1	5	5	4	5	5	1	5	5	1	5	5	5	3	4	4	4	4	4	3	4	4	4	4	4	1	1	1	5	5	4	4	4	4	1	4	1	1	2	4	3	3	4	4
618	6	5	2	4	2	5	5	4	2	4	2	2	4	2	2	5	5	4	2	5	5	2	5	4	2	2	5	3	4	5	2	2	2	4	2	2	4	3	4	2	4	3	3	3	4	2	4	4	4
1504	1	4	1	2	3	5	5	5	4	4	4	2	1	2	4	4	3	2	2	3	2	2	4	4	4	4	4	4	4	4	4	2	2	4	4	3	3	3	3	3	3	3	3	2	4	4	4	4	4
513	6	3	3	2	4	4	4	3	2	4	5	3	3	3	4	5	4	2	3	2	4	2	2	4	4	4	4	4	4	4	4	4	4	4	4	4	4	4	4	4	4	4	4	2	4	2	4	4	4
695	2	5	2	4	4	4	4	4	3	4	4	2	4	2	2	5	5	5	2	4	4	4	4	5	4	4	4	4	2	4	2	4	2	2	2	2	5	2	4	2	4	2	4	4	4	3	2	4	4
475	2	4	2	2	4	4	4	4	4	4	5	2	2	2	2	4	5	4	2	4	4	2	4	2	4	2	4	4	2	2	4	4	4	2	2	4	4	4	4	3	4	4	2	2	2	2	3	4	4
1025	1	5	1	5	5	5	5	5	5	5	5	1	5	3	1	5	5	5	5	5	5	4	5	1	2	5	5	4	1	1	5	4	5	1	1	3	4	3	4	3	4	3	3	2	4	3	3	2	4
697	1	5	4	1	4	4	5	2	5	5	1	1	1	5	5	5	5	5	3	5	5	1	5	3	5	5	5	5	5	5	1	1	1	4	4	5	5	5	5	1	5	5	5	4	1	1	4	4	4
376	1	5	2	5	2	2	3	4	2	2	1	4	1	1	1	5	5	2	2	3	5	1	4	5	1	5	1	1	5	5	1	1	1	5	4	1	4	4	4	2	2	2	3	2	4	4	4	4	4
1016	1	4	4	3	4	4	4	4	3	4	3	5	3	4	3	4	4	3	4	4	4	3	4	4	3	4	3	4	5	5	2	2	1	2	4	5	4	3	4	4	4	2	2	2	4	2	2	4	4
876	1	5	3	2	5	3	5	4	4	5	5	2	2	4	1	5	5	2	4	5	3	3	3	2	3	2	3	4	3	2	4	4	4	2	3	3	2	3	4	2	4	2	4	2	4	4	4	4	4
1152	2	5	1	4	2	5	4	5	5	5	1	1	2	4	1	5	5	1	1	4	4	5	5	2	1	1	5	4	1	4	3	4	2	3	3	2	5	2	5	2	4	2	4	3	4	3	3	1	4
497	1	4	2	4	5	3	5	4	4	4	2	2	3	4	2	4	4	4	4	4	4	2	4	2	4	4	3	4	3	4	3	2	2	2	3	3	4	2	4	2	4	2	4	2	4	1	3	4	4
701	1	4	4	3	4	5	4	3	3	5	5	3	1	2	3	5	4	1	3	4	1	2	4	3	4	4	3	2	4	4	2	4	3	3	4	2	4	3	4	3	3	4	4	3	4	1	2	4	4
920	6	5	3	3	4	3	4	4	4	4	5	3	3	3	1	5	5	3	3	5	5	3	3	3	3	4	4	5	3	3	3	3	3	3	3	3	4	2	4	2	4	2	3	1	4	2	2	4	4
633	6	5	1	5	5	1	4	5	5	5	1	1	3	5	1	5	5	3	2	4	4	4	5	4	2	5	5	3	4	5	1	1	1	4	3	4	3	4	3	3	2	2	4	3	4	2	4	3	4
567	2	5	1	3	4	4	4	5	2	4	2	2	3	3	1	5	5	3	2	4	4	1	5	3	3	3	4	3	2	3	2	4	3	4	3	1	5	1	5	1	5	1	5	3	4	4	4	4	4
2455	6	5	1	3	4	3	5	5	3	5	4	3	3	2	1	4	4	3	3	3	3	3	3	4	4	4	4	3	4	4	3	3	3	5	4	3	3	3	3	3	3	3	3	4	4	1	4	4	4
860	6	5	1	3	5	3	5	5	5	4	4	1	1	5	1	5	5	1	5	5	4	5	5	3	3	3	5	5	3	5	3	5	3	3	1	5	5	1	5	1	1	1	4	2	4	4	4	3	4
609	2	5	1	3	5	5	4	5	5	4	3	1	4	4	5	4	5	5	4	3	5	4	3	5	1	5	1	3	4	5	3	1	1	5	5	5	2	5	2	5	5	4	5	3	4	1	3	4	4
492	6	5	4	3	5	4	4	4	3	3	3	4	4	5	4	4	5	4	4	3	4	4	4	4	3	4	3	3	4	3	3	3	3	3	3	4	3	3	4	4	4	4	4	2	4	2	1	4	4
648	6	4	2	4	4	4	4	4	2	5	2	1	1	4	1	5	5	4	2	4	4	2	4	4	2	4	2	2	4	4	2	2	2	4	4	4	4	2	4	2	4	2	4	2	4	3	3	4	4
751	6	5	1	4	2	2	5	5	2	5	5	1	5	2	1	5	5	5	1	5	5	1	5	5	1	4	2	2	4	4	2	2	1	4	4	2	4	2	4	2	4	2	5	3	4	4	4	4	4
887	4	5	2	3	2	2	4	4	1	5	5	3	1	2	1	5	5	4	2	3	5	2	5	5	1	5	2	2	5	5	1	1	1	5	5	2	4	2	5	1	4	1	3	3	4	2	4	4	4
1036	6	5	1	3	3	2	4	4	2	5	1	4	2	1	1	4	5	2	2	3	3	3	4	5	3	5	2	3	5	5	1	1	1	5	5	3	4	2	4	3	3	2	3	3	4	3	3	4	4
2033	6	5	1	1	1	5	5	4	5	5	5	1	1	1	1	5	5	1	1	4	1	4	5	5	1	5	1	2	5	5	2	5	1	5	5	4	4	4	4	3	3	3	3	3	4	2	4	4	4
648	6	5	1	3	4	3	5	5	3	4	1	1	5	3	5	5	5	5	3	3	4	3	4	2	4	2	5	5	2	2	5	5	5	2	1	5	4	2	3	4	2	3	1	2	4	2	3	4	4
1489	1	3	2	2	4	2	4	4	4	4	4	2	4	4	4	4	4	4	4	3	4	4	4	4	3	4	2	4	4	4	2	4	3	4	4	2	4	4	4	4	4	4	4	2	4	1	3	4	4
559	2	5	1	4	5	3	4	2	5	3	5	2	1	5	1	5	4	1	3	5	1	3	4	5	1	5	1	5	5	5	1	1	3	5	5	1	5	1	5	1	5	1	5	2	4	2	4	3	4
697	6	5	2	5	5	5	4	3	1	5	2	1	2	1	1	5	5	4	2	4	3	1	3	2	4	3	4	5	2	4	4	4	4	4	4	2	5	2	5	1	2	2	4	4	4	1	3	4	4
418	1	5	1	5	5	1	5	5	5	5	1	1	5	5	1	5	5	5	5	5	5	5	5	5	2	5	2	5	2	2	2	4	4	2	4	4	4	4	4	4	4	4	4	2	4	1	2	4	4
1048	1	5	2	4	4	4	3	4	4	4	3	3	4	4	3	4	4	4	4	3	4	3	4	5	2	4	3	3	4	5	2	2	3	4	4	2	5	3	4	3	4	3	3	3	4	2	3	4	4
330	1	5	1	1	4	4	4	4	4	4	4	1	3	4	4	4	4	4	4	4	4	1	4	4	3	3	3	3	2	4	2	2	2	4	3	4	4	4	4	4	4	4	4	3	4	2	3	4	4
442	2	5	5	3	4	4	4	5	4	5	4	3	1	3	4	5	4	4	3	4	2	1	5	5	2	5	1	2	5	5	1	1	1	5	3	2	4	3	4	1	4	1	4	2	4	3	4	4	4
474	1	4	1	1	5	4	4	4	4	4	4	1	3	4	1	5	5	2	3	4	4	4	4	4	3	4	4	3	3	4	3	3	3	4	3	2	4	3	4	2	4	2	4	3	4	2	3	4	4
588	4	5	2	3	4	4	5	4	5	4	4	1	3	4	1	3	5	4	3	4	4	4	5	4	4	3	4	4	4	4	4	4	4	2	3	3	4	3	4	2	3	3	4	3	4	2	2	4	4
366	6	1	1	1	1	5	5	5	1	5	5	5	1	5	1	5	5	1	1	5	5	1	5	5	1	5	5	5	5	5	1	1	1	5	1	3	5	3	5	5	4	4	3	4	4	4	4	4	4
1117	1	5	2	5	4	1	5	4	4	5	4	1	4	4	4	4	5	4	4	4	4	2	4	4	2	4	4	2	4	5	2	2	1	4	4	4	4	2	4	2	2	4	4	3	4	2	4	4	4
705	3	5	3	1	5	3	4	4	5	5	5	3	3	5	4	3	3	3	4	4	3	4	3	5	5	5	4	3	4	5	3	3	3	3	3	4	4	4	4	4	4	4	4	2	4	3	3	3	4
593	6	5	1	3	4	3	5	4	1	5	3	3	1	2	1	5	5	3	2	4	4	1	3	4	3	4	2	1	5	5	5	1	1	5	4	1	5	3	4	2	2	2	3	4	4	3	3	4	4
656	6	5	2	4	4	4	4	4	4	5	2	1	2	4	1	5	5	4	4	4	4	4	5	5	1	4	2	2	4	4	4	2	2	4	3	1	4	4	4	4	4	4	4	2	4	3	4	3	4
344	6	3	3	3	3	3	3	3	3	3	3	3	3	3	3	3	3	3	3	3	3	3	3	4	4	4	3	4	4	4	4	4	4	4	4	4	4	4	4	4	4	4	4	1	4	4	4	4	4
714	6	5	1	4	4	1	5	4	1	4	4	2	2	4	1	5	5	3	2	4	4	2	4	5	1	4	2	4	5	5	1	2	4	5	2	5	5	5	5	5	1	2	4	2	4	2	4	4	4
555	6	4	1	2	3	4	4	3	2	4	3	2	2	3	1	4	4	2	3	4	3	3	4	3	3	4	4	4	4	3	4	4	4	3	4	4	4	4	4	4	4	4	4	2	4	2	4	4	4
562	6	5	1	1	4	5	4	3	4	4	4	4	1	2	1	5	5	1	1	5	4	3	4	3	4	3	4	4	3	4	4	4	4	4	3	4	4	4	4	4	4	4	4	3	4	1	2	4	4
1353	1	1	3	2	4	3	5	5	4	5	3	2	4	3	1	5	5	5	3	4	4	4	5	3	4	4	2	3	4	4	1	4	2	5	2	4	4	4	4	4	4	2	4	4	3	4	4	3	4
939	6	4	1	4	5	4	5	5	4	5	4	1	4	5	5	4	5	4	4	5	5	4	4	5	1	3	4	4	4	4	4	4	3	4	4	3	4	3	3	2	3	3	2	3	4	1	3	4	4
1187	1	4	3	4	5	4	4	4	4	4	4	5	2	3	4	5	5	4	5	4	4	4	4	4	4	5	5	4	1	4	4	4	4	3	4	4	3	5	2	2	2	2	4	3	4	1	2	4	4
588	2	5	1	1	1	5	5	4	1	5	4	1	2	2	1	5	5	2	1	5	4	2	5	4	3	4	3	4	4	5	1	1	1	5	5	3	5	3	4	3	4	2	5	3	4	3	3	4	4
984	6	4	1	4	3	1	5	5	3	4	1	1	4	4	1	4	5	5	1	5	4	1	4	4	2	4	5	5	4	5	1	5	5	5	1	2	5	2	5	1	4	1	4	3	4	4	4	4	4
1017	6	5	1	2	3	3	3	4	1	5	4	2	3	1	1	5	4	3	1	4	4	2	3	4	2	3	4	3	4	4	2	2	1	4	3	2	4	2	4	2	4	2	4	4	4	2	4	4	3
414	2	5	5	5	2	3	5	5	3	5	5	1	5	3	5	5	5	3	2	5	5	2	5	5	2	5	3	3	3	5	2	2	3	5	4	3	5	2	5	1	5	1	5	3	3	2	4	4	4
1812	6	5	1	5	4	5	5	5	3	5	4	1	1	1	1	5	5	1	4	5	3	1	5	1	2	1	2	5	1	2	4	4	4	5	2	5	5	1	5	1	1	1	5	4	4	4	4	4	4
761	3	5	4	2	5	4	4	4	4	4	3	1	3	4	3	4	4	4	2	4	4	4	4	4	3	4	4	3	3	4	3	2	3	4	4	4	4	2	4	2	4	2	4	2	4	4	4	4	1
539	2	5	3	4	4	3	5	5	3	5	2	1	4	3	1	4	5	4	3	4	5	3	4	4	3	4	1	3	4	4	1	2	2	4	4	4	5	5	4	1	5	1	4	4	4	2	4	4	4
750	1	1	1	2	4	3	5	5	4	4	2	3	4	4	1	4	5	2	3	4	4	2	4	5	3	5	4	3	3	5	2	2	2	5	5	4	4	5	3	4	4	3	4	3	4	3	3	4	4
1245	6	5	1	3	5	3	5	5	4	1	3	2	4	3	2	4	5	4	5	4	5	4	4	4	3	2	1	1	4	5	5	5	5	5	2	4	4	4	2	4	3	4	4	3	4	4	4	4	4
605	3	5	1	4	4	4	5	4	4	5	2	1	3	4	3	4	5	4	4	5	5	4	4	5	4	4	4	5	3	4	3	4	2	2	2	2	4	4	4	5	4	3	3	2	3	1	2	3	4
585	2	5	3	4	5	3	5	3	5	4	3	3	3	5	2	3	4	3	2	2	3	2	4	5	4	5	2	3	5	5	2	2	2	5	5	2	4	4	4	2	4	2	4	4	4	2	4	4	4
588	6	5	1	1	4	4	4	4	4	4	2	2	4	2	2	4	5	4	2	4	4	4	4	4	4	4	2	4	4	4	2	2	2	4	4	4	4	4	4	4	4	4	4	4	4	3	4	4	4
934	6	1	3	1	4	3	5	5	4	4	2	2	3	2	2	5	5	2	2	5	4	3	4	5	3	3	4	2	5	5	2	3	2	4	4	2	5	2	4	2	4	1	3	4	4	3	4	4	4
701	4	5	4	3	4	4	4	4	4	5	3	4	2	3	2	5	5	4	4	4	5	3	4	4	1	4	4	4	4	4	1	4	4	4	3	4	4	2	3	3	3	3	4	3	4	3	4	3	4
552	6	4	4	3	5	4	4	3	1	5	1	1	4	4	3	5	5	4	4	3	4	4	4	4	4	4	1	1	4	4	1	1	1	4	4	2	4	2	4	2	4	2	4	2	4	1	4	4	4
836	6	5	1	3	4	4	4	5	1	5	2	1	2	2	1	5	5	3	1	5	5	4	5	5	1	5	1	1	5	5	1	1	1	5	5	1	5	1	5	1	5	1	5	4	4	4	4	4	4
424	1	5	4	5	5	2	5	5	5	5	2	2	5	5	5	2	3	5	5	5	5	5	5	4	4	3	3	5	3	5	3	3	2	4	4	4	3	5	5	4	4	4	5	3	4	3	3	3	3
950	6	5	1	1	2	4	5	5	5	4	1	1	3	1	1	4	5	4	1	4	4	5	5	4	3	4	2	4	3	4	2	2	3	4	3	4	4	4	4	2	4	2	4	4	4	4	4	4	4
1089	6	5	1	1	4	5	5	5	1	5	2	1	1	2	1	5	5	1	1	5	1	2	5	5	1	4	2	2	5	5	2	2	1	5	5	1	5	1	5	1	5	1	5	4	4	4	4	4	4
671	2	4	3	2	2	4	4	4	3	4	3	3	2	2	4	4	4	2	2	4	4	4	4	4	4	4	3	3	4	4	3	3	2	4	4	4	4	3	4	3	4	2	3	3	4	2	3	4	4
503	3	4	2	2	2	4	4	4	1	4	4	3	3	1	4	5	4	2	2	4	4	2	4	3	2	4	2	2	4	4	2	2	2	3	3	2	5	2	5	2	5	2	5	4	4	4	4	4	4
574	2	5	1	1	4	5	5	5	5	5	2	1	4	5	1	5	4	3	2	3	5	3	5	5	1	4	1	1	3	5	1	3	1	5	5	1	5	2	5	1	5	1	4	3	4	4	3	4	4
412	6	4	4	4	5	4	4	4	4	4	4	4	4	4	4	4	4	4	4	4	4	4	4	3	3	4	4	4	3	3	4	4	4	3	3	2	4	2	4	2	4	2	4	2	4	1	2	3	4
394	1	5	1	5	5	1	5	5	5	5	1	1	4	2	1	4	5	2	1	2	5	5	5	5	1	5	1	1	5	5	1	1	1	5	5	1	5	1	5	1	5	1	5	2	4	3	3	3	4
356	6	5	1	5	5	3	5	5	3	5	5	1	3	5	1	5	5	3	3	3	5	3	3	3	3	3	3	5	3	3	3	3	3	3	3	3	4	3	4	4	4	4	4	3	4	1	3	4	4
542	6	5	5	4	4	4	5	4	4	4	4	4	4	4	4	4	4	4	4	4	4	4	4	4	4	4	4	4	4	4	4	4	4	4	4	4	4	4	4	4	4	4	4	1	4	1	1	4	4
1423	6	5	1	3	4	5	5	5	5	5	4	1	3	4	1	4	5	3	1	5	5	2	4	5	1	5	2	2	5	5	1	2	1	5	5	4	4	2	4	2	3	3	3	4	4	3	3	4	4
303	2	5	4	1	4	5	5	4	4	5	5	1	2	2	1	5	5	1	1	4	4	5	5	5	5	5	5	5	5	5	5	5	5	5	5	4	3	5	5	3	5	5	5	2	4	4	4	4	3
491	1	5	1	1	4	4	5	4	4	5	4	1	1	3	1	4	5	2	3	3	3	3	4	4	3	3	2	3	4	4	2	3	3	4	4	2	5	3	5	2	4	1	4	3	4	1	4	4	4
495	1	5	1	3	5	3	4	4	5	5	3	2	3	4	3	4	5	3	4	4	4	3	4	3	3	4	3	4	4	3	3	4	3	3	3	4	4	4	4	2	4	2	4	2	4	3	2	4	4
607	6	4	1	4	4	5	4	5	5	5	4	1	3	5	3	4	5	4	5	4	5	4	5	2	4	3	5	4	5	3	3	3	3	4	1	5	5	5	5	5	5	5	5	2	4	2	3	4	3
366	1	5	1	1	1	5	5	5	1	5	2	1	1	1	1	5	5	1	1	5	5	1	5	5	1	5	5	5	5	5	1	1	1	5	5	2	5	2	5	2	4	2	4	3	4	3	4	4	4
468	6	5	2	2	3	5	3	3	1	3	5	5	3	1	1	4	4	3	2	4	4	2	4	5	3	4	3	1	4	5	1	1	1	5	3	2	5	2	5	2	5	2	5	4	4	4	4	4	4
312	6	1	1	1	3	3	3	5	1	3	1	1	1	1	1	5	5	1	3	1	1	1	5	5	1	5	5	3	5	5	1	1	1	5	5	5	5	5	5	5	5	5	5	4	4	3	4	4	4
645	6	4	3	4	4	5	4	5	3	4	5	3	2	4	2	5	5	3	2	3	4	2	5	3	4	2	4	5	2	5	2	5	4	3	2	4	4	3	3	3	4	2	4	3	4	2	3	4	4
1537	6	5	1	4	4	1	5	5	4	4	4	1	4	4	1	4	4	4	1	4	4	4	4	5	4	5	5	1	4	5	1	1	1	5	4	4	5	1	5	1	5	1	5	3	4	4	4	4	4
770	4	5	1	4	5	2	5	5	5	5	4	2	4	5	1	5	5	5	5	5	5	4	5	5	2	5	2	2	5	5	2	2	2	5	3	5	3	4	4	3	4	4	4	3	4	3	4	4	4
382	6	5	1	5	3	2	5	5	2	5	5	2	3	4	1	5	5	5	2	4	5	3	5	3	4	4	1	3	4	5	1	1	1	4	4	2	5	4	5	1	3	1	5	4	4	2	4	4	4
744	6	5	1	3	5	4	4	4	4	4	4	2	4	5	1	5	5	2	4	3	2	2	4	4	3	4	4	4	3	4	4	3	4	4	3	2	4	2	4	4	4	3	2	3	3	1	4	3	2
553	6	5	3	4	4	4	5	5	5	4	2	2	3	4	1	5	5	4	2	2	5	4	4	4	4	3	4	5	3	2	4	4	4	2	2	1	4	4	4	2	4	4	4	3	4	2	4	4	4
1525	6	5	2	4	5	4	4	4	4	4	4	4	4	4	4	4	4	4	4	4	4	4	4	4	4	4	4	4	4	4	4	4	4	4	4	3	4	4	4	3	4	3	4	3	4	3	3	4	4
979	2	5	4	4	5	4	5	4	5	4	4	4	4	5	1	5	5	5	4	4	5	5	4	5	4	5	4	5	4	5	3	4	3	4	3	2	4	4	2	4	2	4	4	3	4	2	4	4	4
544	1	5	4	3	4	4	5	5	5	5	3	3	4	3	2	4	5	3	3	4	4	4	4	3	2	3	4	3	4	4	3	3	3	4	4	2	5	2	4	2	4	2	5	4	4	4	4	4	4
477	6	5	1	5	5	1	5	5	5	5	5	1	5	5	1	5	5	5	5	4	5	4	4	5	4	5	2	4	4	4	2	3	2	4	2	4	4	2	4	2	4	2	4	3	4	2	4	4	4
691	6	3	4	2	4	4	4	4	4	5	4	2	4	3	4	5	5	4	3	4	4	3	4	3	4	3	4	4	2	3	4	4	3	3	4	1	4	3	5	1	2	2	4	3	4	4	4	4	4
436	2	5	1	3	4	3	5	4	4	3	4	1	5	5	1	4	5	5	4	3	4	4	4	5	4	5	3	3	4	5	1	2	1	4	4	4	4	2	5	1	5	1	5	2	4	4	4	4	4
1202	4	5	3	5	4	5	5	4	4	5	2	4	4	5	4	4	5	3	2	3	5	4	4	1	5	1	1	5	2	4	5	5	5	1	1	3	5	5	5	3	4	3	4	2	4	2	3	2	4
523	6	5	4	4	4	4	5	5	2	4	4	2	2	2	2	4	4	2	2	4	4	2	4	4	3	4	2	4	4	4	2	2	2	4	4	4	4	2	4	2	4	2	4	4	4	3	4	4	4
347	1	5	3	3	5	4	5	5	5	5	4	2	2	5	2	5	5	4	3	4	4	3	4	5	2	5	2	2	5	5	1	2	1	5	5	2	5	2	5	3	3	3	3	3	4	1	4	4	3
772	6	5	4	5	4	5	5	4	2	5	1	2	5	2	2	5	5	5	2	5	5	2	5	5	2	4	2	1	4	5	1	2	2	5	4	3	5	2	4	2	4	2	4	4	4	2	4	4	4
435	2	5	1	4	2	4	5	4	4	5	1	1	2	2	1	5	5	4	2	5	4	4	5	5	1	5	1	2	5	5	1	5	2	5	2	2	5	4	4	2	4	4	4	3	3	4	4	4	4
453	2	5	1	3	4	4	4	4	1	5	4	1	3	4	1	4	5	4	4	4	4	4	4	5	2	4	1	1	5	5	1	1	1	5	4	5	5	4	5	1	5	1	5	4	4	4	4	4	4
1479	6	5	5	4	5	5	4	5	4	5	4	3	2	2	5	4	5	2	1	4	4	5	5	5	2	5	4	4	4	5	1	3	2	5	3	4	5	3	3	4	4	4	4	2	4	4	4	4	4
585	6	5	1	1	4	5	5	5	4	5	4	1	4	2	1	5	5	2	2	4	4	4	4	4	4	4	3	3	4	5	4	4	2	5	4	1	5	2	4	1	3	1	5	3	4	2	4	4	4
1184	6	5	1	2	4	4	4	5	4	5	2	2	4	4	1	5	5	5	4	4	4	4	4	2	5	1	4	4	3	1	5	2	2	1	2	5	4	4	5	5	4	2	5	2	4	4	3	4	4
507	2	5	1	5	1	4	5	5	5	5	3	1	3	1	1	5	5	4	1	5	5	4	5	5	1	5	2	2	5	5	1	1	1	5	5	2	5	2	5	1	5	1	5	3	4	2	4	4	4
373	6	5	1	5	3	3	3	4	2	5	3	3	3	3	3	3	3	5	1	4	5	1	5	5	4	5	4	3	5	5	1	1	1	5	2	5	5	5	5	1	5	1	5	1	4	4	4	1	4
482	6	5	1	5	1	4	5	5	1	5	5	1	1	1	5	5	5	5	1	5	5	1	5	5	1	5	1	5	5	5	1	1	1	5	1	2	5	1	5	5	5	1	5	3	4	2	3	4	4
341	6	4	3	5	5	4	4	5	5	5	3	4	5	5	1	3	5	4	4	3	3	3	5	4	2	5	2	5	5	5	1	1	1	5	1	1	4	3	3	2	4	2	4	2	4	2	3	4	4
416	2	4	2	4	5	1	5	4	5	5	2	2	2	5	2	5	4	4	5	4	4	3	4	2	4	3	4	4	2	4	4	4	4	2	4	5	5	5	5	3	1	2	2	3	4	2	3	3	3
401	6	5	1	5	5	5	5	5	5	5	1	1	5	5	1	5	5	5	5	5	5	5	5	5	3	3	1	1	1	1	1	3	1	5	5	5	5	5	5	5	5	5	5	3	4	4	4	4	4
505	1	5	1	1	4	2	5	3	4	5	2	3	2	3	2	5	5	2	4	5	5	4	4	5	3	4	2	5	5	5	2	3	3	5	5	5	5	3	5	4	4	4	4	3	4	1	4	4	4
1008	6	5	1	5	5	3	5	5	4	5	3	1	3	4	1	5	5	3	5	4	5	4	5	5	2	5	3	2	4	5	2	1	3	5	3	5	4	5	3	5	4	4	3	3	3	4	4	4	4
1150	6	5	1	1	4	2	5	5	5	5	5	1	4	3	5	5	5	2	3	5	5	5	5	1	5	3	5	5	3	5	5	3	5	3	1	4	4	2	5	1	5	1	5	4	4	4	4	4	4
733	1	5	1	5	5	5	5	5	5	5	1	1	4	3	5	5	5	5	2	5	5	5	5	4	2	5	1	4	5	5	1	1	1	5	5	1	5	2	5	1	5	1	5	4	4	4	4	4	4
1033	6	4	3	5	5	4	5	5	3	5	5	3	3	4	5	5	5	3	1	5	5	2	5	5	3	4	3	2	4	4	1	2	1	5	4	1	5	2	5	1	5	1	5	3	4	4	4	4	4
756	1	5	1	4	5	4	5	5	5	5	3	1	1	5	1	5	5	1	5	5	4	5	4	5	4	5	4	5	5	4	4	4	5	4	4	2	4	4	4	4	4	4	4	2	4	1	2	4	4
410	1	5	1	1	4	1	5	5	5	5	1	1	5	5	5	5	5	5	2	5	5	5	5	5	1	5	2	5	5	5	1	5	1	5	1	4	5	4	5	5	5	5	5	2	4	4	4	4	4
648	1	5	1	4	4	4	5	5	5	4	5	3	4	5	5	5	5	4	4	3	4	4	4	3	4	3	5	4	3	4	4	4	4	3	2	4	5	4	4	3	4	4	5	1	4	2	4	4	4
440	6	5	1	1	3	2	5	5	2	5	3	4	3	3	5	5	5	3	3	3	3	4	5	2	3	3	5	2	4	4	4	3	3	4	5	5	5	5	5	5	5	5	5	3	4	4	4	4	4
1022	4	5	1	1	5	4	5	5	4	5	4	4	1	4	5	5	4	4	4	4	5	4	4	4	3	4	3	5	4	4	3	2	3	3	3	2	5	2	5	2	5	2	5	2	1	2	4	4	4
617	6	4	2	4	5	4	4	5	5	5	2	2	4	4	2	5	5	4	5	5	5	4	4	5	5	5	4	4	4	4	4	3	2	4	4	5	4	4	4	4	4	4	4	3	4	4	4	4	4
595	1	5	5	5	5	5	5	5	5	5	1	1	5	1	1	5	5	5	1	4	5	5	5	4	3	3	5	2	3	4	1	4	4	4	4	5	5	4	4	4	4	1	3	2	4	3	3	4	4
801	1	5	5	3	5	4	5	5	5	4	1	1	4	5	4	5	5	5	4	5	5	4	4	5	1	5	1	1	5	5	1	1	1	5	5	5	5	5	1	5	5	1	3	4	4	4	4	4	4
885	6	4	3	2	5	4	4	4	5	4	3	3	2	5	4	3	3	2	4	3	2	2	4	5	3	5	3	5	3	5	2	2	3	5	5	5	5	5	5	5	5	5	5	4	4	2	4	4	4
580	2	3	3	3	3	5	5	5	5	5	3	3	3	3	3	5	5	3	1	5	5	3	5	5	5	5	1	3	5	5	5	3	3	5	5	5	5	5	5	5	5	5	5	4	4	4	4	4	4
1011	6	4	4	4	5	3	4	4	3	3	3	3	4	3	3	3	5	3	3	4	3	3	3	4	3	3	3	3	4	4	3	3	3	4	4	5	5	5	5	5	5	5	5	4	4	4	4	4	4
1696	1	5	1	1	4	4	3	5	5	5	3	1	3	4	5	5	5	3	4	5	4	4	5	5	4	4	5	4	5	5	4	3	3	4	4	4	5	4	4	5	5	3	5	4	4	4	4	4	4
410	2	5	1	4	5	1	5	5	4	5	1	1	3	5	1	5	5	4	4	5	5	4	4	5	4	5	4	2	5	5	2	2	2	5	5	5	5	5	5	2	5	2	5	4	4	4	4	4	4
750	6	5	1	5	5	1	5	5	5	5	2	1	5	5	1	5	5	5	5	5	5	5	5	5	5	5	5	5	5	5	2	1	1	5	1	5	5	1	5	2	2	2	5	3	4	4	4	4	4
380	4	5	5	3	2	2	2	4	5	5	5	5	5	4	4	4	4	4	4	5	5	5	5	5	5	5	5	5	5	5	5	5	4	4	4	4	4	4	4	5	5	5	5	4	4	2	3	4	4
316	1	5	3	5	4	5	5	5	5	5	3	3	4	4	5	3	3	3	3	3	3	3	3	5	3	5	1	5	5	5	3	3	3	5	5	5	5	5	5	5	5	5	5	3	2	3	4	4	4
327	6	5	1	5	5	1	5	5	5	5	5	3	5	5	1	5	5	5	5	5	5	5	5	5	1	5	3	5	5	5	3	5	3	5	5	5	5	5	5	3	1	5	1	3	4	3	3	4	4
459	6	5	1	3	5	3	3	3	3	5	5	2	2	2	2	5	5	5	5	5	4	5	5	5	5	5	5	5	5	5	5	5	5	5	5	5	5	5	5	5	5	5	5	2	4	3	3	4	4
512	2	5	2	3	2	5	5	5	5	5	3	5	3	3	5	5	5	5	3	4	5	5	5	5	5	5	5	5	3	5	5	3	3	3	3	5	5	5	5	5	5	5	5	4	4	4	4	4	4
526	1	5	1	5	1	5	5	5	1	5	1	1	5	1	1	5	5	5	5	5	5	5	5	5	5	5	5	5	5	5	5	5	5	5	5	5	5	5	5	5	5	5	5	3	4	3	4	4	4
[truncated: 32 more columns]
